# Supplementary material for: Frequent variations in cancer-related genes may play prognostic role in treatment of patients with chronic myeloid leukemia
Source: BMC Genet. 2016 Jan 27;17(Suppl 1):14. doi: 10.1186/s12863-015-0308-7 (PMC4895599; doi:10.1186/s12863-015-0308-7)
Supplement: Additional file 2: Table S2. — List of Genes and number of variants in them. (CSV 1370 kb) [file 12863_2015_308_MOESM2_ESM.csv]

Total list of mutated genes from all samples			List of mutated gene Not in Failures			List of mutated gene Not in Optimal Responders			Full list of Genes from IonTorrent exome.bed file for the Referral
Gene Name	Number of SNVs and indels		Gene Name	Number of SNVs and indels		Gene Name	Number of SNVs and indels
Total	112781		Total	47797		Total	38137		AL627309.2
MUC16	345		MUC16	146		MUC16	89		DKFZp434K1323
MIR4273	306		CDC27	107		TTN	87		FAM138A
LINC00273	220		MUC4	103		MUC5B	46		AL627309.1
TTN	202		TTN	101		MUC4	38		COSM75742
MUC4	194		LINC00273	83		OBSCN	37		AL627309.3
MUC6	194		PCDHGA1	70		MUC2	37		AK125248
MIR663B	191		MUC2	70		MUC17	36		LOC100132287
MUC3A	159		MIR4273	69		FLG	35		AL732372.2
MUC2	140		MUC17	68		DST	34		OR4F29
ANKRD36C	138		CTBP2	67		BTNL2	32		Mitochondrial_tRNA-derived_pseudogene
LOC101927462	137		MUC6	66		ANKRD36C	29		OR4F16
MUC17	137		HLA-DRB1	64		SSPO	28		AL669831.3
CDC27	123		MIR663B	62		PCDHGA1	28		LOC388312
MUC5B	122		HLA-A	62		HYDIN	27		U6-related
CTBP2	117		MUC21	59		MUC6	26		AL669831.1
FLG	115		MUC5B	57		MUC12	26		RP11-206L10.16-001
HLA-A	113		MUC3A	53		TTC40	24		mir-220-related
GPRIN2	112		HLA-B	46		SYNE1	24		AL645608.1
PDE4DIP	111		HLA-DQB1	45		NEB	24		AL645608.2
OBSCN	110		OBSCN	44		MIR4273	24		SAMD11
AHNAK2	109		ZNF254	41		PCDHA1	24		COSM112049
KCNJ12	108		PRSS1	41		MUC22	24		COSM121789
HYDIN	106		PCDHA1	39		DSPP	24		NOC2L
MUC12	104		SSPO	38		LILRB1	23		COSM75625
PCDHGA1	99		LOC101927462	38		MOV10L1	22		COSM36618
HLA-DRB1	98		KIR2DL1	38		IGFN1	22		COSM120071
LOC101927530	95		RPH3AL	37		FBN3	22		KLHL17
PCDHA1	94		LOC101927530	36		CENPF	22		COSM124001
HLA-DQB1	87		KIR3DL2	36		PDE4DIP	21		miR-299/299-3p
MUC21	86		CCDC168	36		FAT1	21		miR-19
HLA-DQA1	81		HLA-DQA1	35		FRG1B	21		miR-137
PKD1L2	77		ZDHHC11	34		GVINP1	21		PLEKHN1
PLIN4	77		FLG	33		HLA-A	21		C1orf170
SSPO	76		ANKRD36	33		CCDC168	21		HES4
HLA-C	74		AHNAK2	32		DNAH17	21		ISG15
KIR2DL1	73		MUC12	31		CTBP2	21		COSM128249
CCDC168	71		PABPC3	31		ZNF805	20		AGRN
DST	69		SYNE1	30		USH2A	20		COSM39759
HLA-B	69		SLC25A5	30		SYNE2	20		COSM54351
ANKRD36	68		DST	30		PKHD1	20		miR-224
MUC19	68		ANKRD36C	30		MDN1	20		RNF223
SYNE1	67		TRBV4-1	29		HSPG2	20		COSM53573
FRG1B	66		HYDIN	29		AHNAK	20		C1orf159
PIEZO1	66		CMYA5	29		ANK3	20		BC028014
NBPF1	65		SYNE2	28		ZNF85	19		mir-200b
DNAH17	64		OR4A16	28		PRAMEF2	19		mir-200a
HRNR	62		PRSS3	27		MKI67	19		hsa-mir-429
PRSS1	62		KIR2DL4	27		PCLO	19		AK128833
ZNF254	62		CTDSP2	27		MUC19	19		TTLL10
IGFN1	61		TAS2R43	26		LOC101927462	19		COSM32883
DSPP	59		PCNT	26		MAGEC1	19		TNFRSF18
MAP2K3	59		MST1L	26		CELSR1	19		TNFRSF4
NEB	59		FAT1	26		TUBGCP6	18		SDF4
ZNF778	59		ANKRD36B	26		SPTBN5	18		COSM32379
FAT1	58		UGT1A10	24		PKDREJ	18		COSM97854
PABPC3	58		DNAH3	24		PKD1L2	18		B3GALT6
FRAS1	57		PLIN4	23		LILRA1	18		FAM132A
FBN3	56		NEB	23		FCGBP	18		UBE2J2
MKI67	56		MACF1	23		BOD1L1	18		COSM130037
FSIP2	55		HLA-C	23		ANKRD36	18		COSM117094
MST1L	55		FCGBP	23		LOC101927530	17		LOC100128842
SYNE2	55		KMT2D	22		FAT4	17		SCNN1D
DNAH11	53		HERC2	22		HRNR	17		ACAP3
PCNT	53		CCNYL2	22		FRAS1	17		PUSL1
PRSS3	53		DNAH17	22		FSIP2	17		COSM110401
KIR2DL3	52		ANK3	22		CSMD1	17		CPSF3L
KIR2DL4	52		VWF	21		DNHD1	17		COSM122342
TSPEAR	51		PKD1L2	21		RYR2	16		COSM120861
ZDHHC11	51		PDE4DIP	21		FLG-AS1	16		COSM120862
FCGBP	50		NBPF1	21		DNAH3	16		GLTPD1
HSPG2	50		HLA-DRB5	21		ARID1B	16		TAS1R3
TEKT4P2	50		DSPP	21		ZNF254	15		COSM122002
ALPK2	49		VAV3	20		RREB1	15		miR-139-5p
KMT2C	49		MUC22	20		NPAP1	15		DVL1
FAT2	48		EYA4	20		MICAL3	15		COSM127852
LOC100996350	48		FBN3	20		KIF1B	15		COSM122736
MAGEC1	48		FRAS1	20		LRP1	15		MXRA8
MUC22	48		FSIP2	20		KMT2C	15		AURKAIP1
HLA-DPA1	47		DNAH11	20		LSS	15		miR-28/28-5p/708
UGT1A10	47		COL6A3	20		MACF1	15		miR-421
ANK3	46		AHNAK	20		FAT3	15		miR-23ab
DNHD1	46		TSPEAR	19		HERC1	15		miR-26ab/1297
KIR2DS4	46		TUBGCP6	19		FRY	15		miR-29abc
TEX14	46		SPEN	19		GPR98	15		COSM82053
FRG1	45		PIEZO2	19		GREB1	15		CCNL2
GPR98	45		MYOM2	19		DNAH5	15		miR-320/320abcd
OR4C3	45		NLRC5	19		COL11A2	15		miR-130/301
SPTBN5	45		PABPC1	19		ABCA13	15		miR-543
RPH3AL	44		MAN1B1	19		WDFY4	14		miR-217
TTC40	44		FAT4	19		ZFHX3	14		miR-185/882
USH2A	44		TRIOBP	18		VPS13C	14		COSM79613
ZAN	44		ZAN	18		TENM4	14		LOC148413
PKHD1	43		SPTA1	18		SIRPA	14		hCG_20425
VWF	43		PCSK5	18		SVIL	14		MRPL20
LSS	42		PCLO	18		RYR1	14		SRP_RNA-related
MACF1	42		SACS	18		MGAM	14		ANKRD65
SVIL	42		PIEZO1	18		NFASC	14		TMEM88B
ZNF805	42		MTCH2	18		PCDHB2	14		VWA1
COL5A3	41		OTOF	18		MED13	14		COSM130184
CTDSP2	41		MIR3135B	18		NBPF1	14		ATAD3C
									ATAD3B
DNAH14	41		IGFN1	18		PCNT	14		COSM36824
FAT4	41		MAP4	18		MAGEB6	14		COSM119877
OR4A16	41		FLNC	18		ITPR2	14		ATAD3A
PRUNE2	41		GPRIN2	18		LRP1B	14		COSM110278
RYR1	41		COL5A3	18		KIAA0195	14		C1orf70
KIR3DL2	40		CSPG4	18		LDB3	14		SSU72
OR8U1	40		ZNF99	17		KMT2D	14		AL645728.1
BTNL2	39		ZFHX4	17		HERC2	14		RP11-345P4.5
CDH23	39		VPS13D	17		FANCM	14		MIB2
CMYA5	39		SPTBN5	17		FREM2	14		COSM121196
DNAH5	39		MLPH	17		DNAH7	14		MMP23B
KIAA1683	39		NOTCH2	17		DNAH6	14		CDK11B
SLC25A5	39		KMT2C	17		CUBN	14		COSM98876
C6orf10	38		GPR98	17		COL18A1	14		CDK11A
CSMD1	38		FAT3	17		CDC27	14		SLC35E2
DNAH3	38		FRG1	17		DMBT1	14		miR-200bc/429
OR9G1	38		FRG1B	17		ARAP3	14		miR-155
OTOG	38		ZNF805	16		SPEN	13		SLC35E2B
WDFY4	38		PDZD2	16		TET3	13		AL691432.3
ABCA13	37		RREB1	16		RP1	13		MMP21/22B
DNAH10	37		ROS1	16		PLIN4	13		COSM126613
HERC2	37		MICAL3	16		RYR3	13		COSM119024
LILRB1	37		LPIN3	16		PTPRB	13		COSM48277
NAV2	37		IGHV7-81	16		MUC21	13		COSM126252
RYR2	37		KHNYN	16		MTOR	13		COSM87815
SPRY3	37		MAP1B	16		KIAA1549	13		miR-488
SPTA1	37		GRM6	16		MDC1	13		miR-494
TACC2	37		FYCO1	16		LINC00273	13		miR-30a/30a-5p/30b/30b-5p/30cde/384-5p
TUBGCP6	37		COL5A1	16		HLA-DQB1	13		miR-1/206
CACNA1H	36		DPP7	16		DNAH11	13		NADK
DCHS2	36		CDH23	16		DCHS2	13		COSM116897
MDN1	36		COL6A5	16		ASH1L	13		miR-101
PCLO	36		CDON	16		APOB	13		miR-324-5p
PCSK5	36		BAHCC1	16		AHNAK2	13		miR-154
AHNAK	35		ZNF778	15		UTP20	12		miR-218
CLCNKB	35		UNC79	15		SYNGAP1	12		GNB1
COL4A2	35		WNK1	15		SETX	12		CR606168
COL6A3	35		USH2A	15		TACC2	12		CALML6
FNDC1	35		TAS2R46	15		SLC25A37	12		TMEM52
MOV10L1	35		SYNGAP1	15		TET2	12		C1orf222
MYOM2	35		TENM4	15		SORBS1	12		KIAA1751
RYR3	35		SVEP1	15		SACS	12		COSM123959
ANKRD36B	34		STARD9	15		PIEZO1	12		COSM83864
COL6A5	34		RYR2	15		ROS1	12		COSM116428
CSPG4	34		PKD1L1	15		PTPRH	12		COSM112122
DNAH6	34		PLXNA1	15		PRUNE2	12		GABRD
EPPK1	34		OR8U1	15		NOTCH2	12		COSM118201
GVINP1	34		OTOG	15		MIOX	12		PRKCZ
ITPR2	34		MKI67	15		NEDD4	12		COSM42637
LRP2	34		MUC19	15		NF1	12		COSM40505
NLRC5	34		MYH9	15		KDM6B	12		COSM125591
PARP4	34		PARP4	15		HLA-C	12		COSM33140
PIEZO2	34		LRP2	15		FLRT2	12		hCG_1770745
TRIOBP	34		KIR2DS4	15		HMCN1	12		COSM35576
ARSD	33		LDB3	15		HUWE1	12		miR-448
COL11A2	33		GXYLT1	15		HELZ2	12		C1orf86
CPAMD8	33		FMN2	15		COL5A1	12		BC018779
CUBN	33		COL11A2	15		DNAH10	12		AL590822.1
DYNC2H1	33		DOCK7	15		CHRM3	12		COSM35639
FAT3	33		CELSR2	15		DMD	12		SKI
KHNYN	33		CYP2D7P1	15		CSMD3	12		COSM48765
LAMA5	33		BIRC6	15		DNAH1	12		miR-21/590-5p
NHLH2	33		ABCA13	15		DNAH14	12		miR-135
PCDHB7	33		TNRC6B	14		C2orf71	12		miR-375
PRAMEF2	33		TRPM6	14		ABCA4	12		miR-17-5p/20/93.mr/106/519.d
RNF213	33		ZNF595	14		WDR87	11		miR-124/506
VWDE	33		TRBV5-3	14		YLPM1	11		MORN1
WNK1	33		ZBTB34	14		TNXB	11		COSM78100
ZFHX4	33		TRBV6-7	14		ZNF595	11		COSM78101
ZNF469	33		USP6	14		TRIOBP	11		RER1
C10orf112	32		TEX14	14		WNK1	11		miR-24
CCHCR1	32		TAS2R30	14		TSPEAR	11		miR-374/374ab
COL4A1	32		TLN2	14		ZNF518B	11		miR-290-5p/292-5p/371-5p
MROH5	32		SORBS1	14		TNKS	11		miR-496
MUC20	32		TENC1	14		ZNF638	11		PEX10
PLEC	32		SPTB	14		STARD9	11		COSM40456
RP1L1	32		SPTBN4	14		SPTBN1	11		PLCH2
SVEP1	32		SEC16A	14		TAF1L	11		COSM40848
TNS1	32		PCMTD1	14		STAB2	11		COSM72214
TRBV5-3	32		PCNXL3	14		ST5	11		COSM40846
USP6	32		SCN9A	14		PRR12	11		COSM40847
AKAP13	31		MROH2A	14		SBF1	11		PANK4
DNAH8	31		MDC1	14		RGS6	11		COSM33365
DNAH9	31		NBEA	14		PGBD1	11		COSM120025
EYS	31		MEGF8	14		PRKDC	11		COSM125110
GRM6	31		NCOR2	14		RAG1	11		COSM125111
HEATR1	31		HTT	14		NOD2	11		COSM72063
HLA-DRB5	31		LSS	14		OTOG	11		COSM125112
KMT2D	31		LOC727978	14		PCNXL3	11		COSM97851
LOC100133301	31		KIAA0195	14		MST1L	11		miR-376/376ab/376b-3p
LRP1B	31		KIF1B	14		MTG1	11		HES5
MIR3135B	31		KIR2DL3	14		KIAA0100	11		TNFRSF14
NBPF10	31		FBN2	14		KIAA1683	11		COSM122089
PKD1L1	31		HEATR1	14		KIDINS220	11		COSM28384
TAS2R31	31		HMCN1	14		LPIN3	11		C1orf93
TEP1	31		FBN1	14		MAP4	11		COSM40320
ZZEF1	31		HNRNPCP5	14		KRT6A	11		MMEL1
ABCA7	30		DNAH10	14		MCPH1	11		COSM119996
ACIN1	30		COL12A1	14		HLA-B	11		COSM118814
ALMS1	30		CLASP1	14		EXD3	11		TTC34
CENPF	30		CNN2	14		HK1	11		COSM120827
COL27A1	30		DNAH14	14		HLA-DQA1	11		FLJ42875
COL5A1	30		CROCC	14		GUCY2EP	11		PRDM16
FREM2	30		CPAMD8	14		COL4A2	11		hsa-mir-4251
FYCO1	30		BCLAF1	14		CDH23	11		COSM39575
INADL	30		ANKRD20A5P	14		DOCK11	11		COSM95729
KLHDC7A	30		ANKLE1	14		COL6A5	11		COSM95062
MROH2A	30		BOD1L1	14		CTAGE10P	11		COSM95063
NPAP1	30		BSN	14		COL6A3	11		COSM108560
NRAP	30		TRAFD1	13		DCP1B	11		COSM25180
OTOF	30		TSC2	13		ATP8A2	11		miR-340/340-5p
RREB1	30		ZNF469	13		AKAP6	11		miR-328
SACS	30		TTC28	13		ZAN	10		miR-365
TRBV4-1	30		ZFHX3	13		ZNF469	10		miR-133
VARS2	30		ZZEF1	13		ZMYND8	10		miR-96/1271
ABCA4	29		WDFY4	13		UBXN11	10		miR-214/761
BAGE2	29		WDR87	13		ZNF551	10		miR-219/219-5p
BOD1L1	29		SOGA2	13		ZNF835	10		miR-495/1192
CCNYL2	29		TECPR2	13		ZFHX4	10		miR-106/302
DMBT1	29		TACC2	13		UGT1A10	10		miR-190
F5	29		TAS2R19	13		ZNF217	10		miR-199/199-5p
FKBP15	29		PRAMEF2	13		TRPM4	10		miR-128
LILRB3	29		PCM1	13		VCX3A	10		miR-27ab
MICAL3	29		PKHD1	13		XIST	10		miR-22
MTCH2	29		MEGF6	13		ZZEF1	10		miR-194
PABPC1	29		MLLT4	13		VARS2	10		ARHGEF16
PCDHB9	29		LTBP2	13		VWDE	10		COSM80881
SORBS1	29		HUWE1	13		TNS1	10		MEGF6
TENM4	29		LRRFIP1	13		VWF	10		COSM51035
TNXB	29		KMT2A	13		VPS9D1	10		COSM124408
ARHGEF28	28		FAM186A	13		TEKT4P2	10		hsa-mir-551a
BCLAF1	28		HSPG2	13		SPINK5	10		TPRG1L
CELSR2	28		FRY	13		SPTBN2	10		miR-204/211
CSMD2	28		F5	13		TEX14	10		WRAP73
DOCK8	28		HIVEP3	13		RAE1	10		TP73
FLG-AS1	28		GOLGA6L2	13		PKD1L3	10		COSM76791
GATA4	28		COL5A2	13		SCN10A	10		COSM48818
HELZ2	28		DNAH6	13		SDK2	10		KIAA0495
HERC1	28		DLG5	13		PLCG2	10		CCDC27
HNRNPCP5	28		CDK11A	13		PKD1	10		COSM108635
IGSF3	28		DSCAML1	13		SBSN	10		LOC388588
MGAM	28		COL4A1	13		NBEA	10		COSM78021
MLLT10P1	28		DDX12P	13		PCNXL2	10		LRRC47
MYO15B	28		ABCA4	13		OGDH	10		COSM32811
PRDM15	28		AKAP12	13		MUC3A	10		miR-9
SLC35G4	28		ARID1B	13		PCDH15	10		CEP104
SPINK5	28		ASH1L	13		MYO16	10		COSM107868
TAS2R43	28		TRNAN18	12		MPRIP	10		COSM110080
TRBV6-7	28		WDR52	12		NRP2	10		DFFB
VAV3	28		ZNF252P	12		MACROD1	10		COSM127795
ZFHX3	28		TPSAB1	12		KHNYN	10		C1orf174
CELSR1	27		VARS2	12		MAP1B	10		AJAP1
COL18A1	27		TRDMT1	12		KIR2DL4	10		COSM115840
DDX12P	27		UTRN	12		LRBA	10		miR-874
DNAH7	27		UBR4	12		LAMA5	10		miR-191
FAM186A	27		TRANK1	12		LAMC3	10		miR-183
FBN2	27		SERHL2	12		LENG8	10		BC037321
HLA-DQB2	27		SLX4	12		FRYL	10		hsa-mir-4417
KALRN	27		THADA	12		FKBP15	10		hsa-mir-4689
KIAA1671	27		SON	12		FRG1	10		NPHP4
LAMA1	27		TET3	12		GATA4	10		COSM83865
LAMC3	27		SPRY3	12		F5	10		COSM119834
MDC1	27		TAS2R31	12		HLA-DPA1	10		COSM117740
MICA	27		RP1L1	12		GPR179	10		KCNAB2
PCNXL3	27		RAPH1	12		GABBR2	10		miR-329/362-3p
PER3	27		RRBP1	12		DOCK9	10		CHD5
PKHD1L1	27		PLCE1	12		CLASP2	10		KIAA0444
SLC5A3	27		RELN	12		COL20A1	10		COSM83866
SPEN	27		PREX1	12		CLTCL1	10		COSM39367
STARD9	27		PSPH	12		CCDC83	10		COSM107121
TNRC6B	27		PCDHB7	12		EIF5AL1	10		COSM111957
WDR87	27		NFIB	12		CELSR2	10		COSM88525
ACAN	26		NOD2	12		DNAH8	10		COSM70168
ADAMTSL1	26		LTF	12		DTNBP1	10		COSM35748
APOB	26		KIAA1671	12		DNAH9	10		COSM33237
CDK11A	26		KIAA1683	12		CEP164	10		COSM112104
CROCC	26		IGLV1-44	12		CRY2	10		COSM97935
FRY	26		MAPT	12		BZRAP1	10		COSM32473
GAS8	26		KIAA0368	12		ADCY10	10		COSM32706
GREB1	26		LYST	12		ADCY6	10		miR-153
HIVEP3	26		LRP1	12		CACNA1C	10		miR-300
HMCN1	26		KIAA1109	12		AAK1	10		RPL22
INF2	26		LILRB1	12		ARHGEF40	10		RNF207
KIAA0195	26		FREM2	12		ZNF516	9		COSM116945
LAMC1	26		GCN1L1	12		TNRC6A	9		miR-186
LOC401010	26		FAT2	12		YARS	9		miR-876-5p
LRCH2	26		FKBP15	12		TRDN	9		miR-99ab/100
LRRK1	26		EPPK1	12		TNRC6B	9		let-7/98
MAP4	26		FNDC1	12		UNC13A	9		ICMT
MCPH1	26		HRNR	12		TULP4	9		HES3
MYO18B	26		EPHA10	12		UTRN	9		GPR153
ONECUT2	26		GREM1	12		UBAP2	9		COSM131046
PREX1	26		COL15A1	12		UVRAG	9		miR-141/200a
TPTE	26		DNAH8	12		ZFYVE26	9		ACOT7
UNC79	26		COL13A1	12		VPS13D	9		HES2
ZFYVE26	26		CSMD2	12		ZNF468	9		COSM118236
ZNF518B	26		CIITA	12		TRIP11	9		ESPN
AKAP6	25		CUBN	12		ZNF534	9		hsa-mir-4252
AKAP9	25		CLCN7	12		WIZ	9		COSM115707
ALK	25		DYNC1H1	12		ZNF778	9		miR-15/16/195/424/497
ANK1	25		C5orf42	12		ZNF831	9		TNFRSF25
ASPM	25		ANKRD30A	12		TXNDC11	9		COSM42645
C10orf71	25		ARHGEF11	12		SPTA1	9		COSM33490
C5orf45	25		C3	12		SLC17A7	9		PLEKHG5
CEP89	25		CACNA2D3	12		TEP1	9		COSM53479
CNN2	25		ADAMTS18	12		SLC5A3	9		NOL9
EYA4	25		ARHGAP9	12		SRCAP	9		COSM109999
FAM179A	25		TRIM10	11		SMARCA4	9		TAS1R1
FBN1	25		ZNF676	11		SON	9		COSM76674
FUT2	25		ZNF518B	11		PTPRN2	9		COSM42647
GUCY2EP	25		VWDE	11		PDZD7	9		COSM108878
HLA-H	25		UBXN11	11		RP1L1	9		ZBTB48
HTT	25		VPS13C	11		PLXNA3	9		COSM116719
IGHV7-40	25		STAB1	11		PLCH1	9		COSM42648
KIF1B	25		SGSM1	11		RNF213	9		KLHL21
NOTCH2	25		STPG1	11		RASGRF1	9		PHF13
PDZD2	25		SLIT1	11		PCDHB9	9		miR-182
PKD1L3	25		TENM2	11		PACS1	9		THAP3
STAB1	25		SSC5D	11		OTOF	9		DNAJC11
SYNGAP1	25		TEP1	11		NOTCH3	9		COSM70498
TRNAN18	25		SHC3	11		MTHFSD	9		COSM111512
VPS13C	25		SEPT9	11		MYOM2	9		COSM106437
XKR6	25		SPATA31E1	11		OR51E1	9		CAMTA1
ZNF595	25		TENM1	11		MED13L	9		COSM80958
AAK1	24		SETD2	11		NHLH2	9		AL683812.1
AFAP1	24		PRKDC	11		NRXN3	9		U1-related
AK2	24		PLEC	11		MINK1	9		COSM74003
ARHGEF40	24		RFX7	11		NUP214	9		COSM77416
BZRAP1	24		PTPRQ	11		MTTP	9		COSM69997
CACNA1C	24		PLXNA4	11		MYCBP2	9		COSM51127
CACNA1E	24		POLE	11		MYADM	9		COSM79597
CCDC40	24		PRR14L	11		MLLT10P1	9		miR-132/212
CDHR2	24		RYR1	11		NLRC5	9		miR-431
CELA3B	24		RNF213	11		MYO15A	9		miR-193ab
CLTCL1	24		RADIL	11		MYRIP	9		miR-590/590-3p
COL22A1	24		PIWIL4	11		LRCH2	9		miR-129/129-5p
CYP2A7	24		RAG1	11		KALRN	9		miR-34a/34b-5p/34c/34c-5p/449/449abc/699
DPP7	24		RALGAPA1	11		LRP2	9		miR-338/338-3p
ESPNP	24		RYR3	11		MCF2L	9		VAMP3
FAM104B	24		PEAK1	11		INF2	9		miR-142-3p
GAA	24		PKHD1L1	11		LMO7	9		PER3
HNRNPCL1	24		R3HDM2	11		KIAA1109	9		COSM75909
IGLV1-44	24		NFASC	11		KIF4B	9		COSM121528
KBTBD11	24		NLRC3	11		LARS	9		COSM125308
KCNA1	24		NAV1	11		IFFO1	9		UTS2
KIAA1211	24		MIR1324	11		IGHV4-4	9		miR-103/107
LILRA6	24		PAPPA	11		KBTBD8	9		miR-376c
LOC101929186	24		NRXN3	11		HLA-DRB1	9		COSM32884
MAP1B	24		MYH13	11		GLI2	9		tRNA-derived_pseudogene
MEGF6	24		NRP1	11		HEATR1	9		TNFRSF9
MXRA5	24		MYADM	11		GPN1	9		COSM14044
NCOR1	24		ITPR3	11		FLNB	9		COSM73031
NOTCH4	24		MADD	11		FBN1	9		PARK7
NRP1	24		LRRK1	11		FBN2	9		hY1_RNA-related
PITRM1	24		LCN8	11		FGFR1	9		miR-148/152
PPEF2	24		LOC388692	11		DSCAML1	9		miR-205
PTPRN2	24		LENG8	11		COL24A1	9		COSM70647
RAG1	24		LRP1B	11		DNAH2	9		ERRFI1
SCN9A	24		LILRB3	11		CCDC108	9		SLC45A1
SDHAP2	24		LY75-CD302	11		DOCK7	9		COSM83868
SDK2	24		LIMCH1	11		CHD9	9		COSM42649
SEC16A	24		IGSF10	11		CR2	9		COSM118460
SLC12A6	24		LIMS2	11		DDX12P	9		COSM42650
STAB2	24		KCNA1	11		CCAR1	9		miR-216/216a
TBCD	24		GSDMD	11		DDX42	9		miR-410
TEKT4	24		HNRNPCL1	11		CEACAM18	9		miR-384/384-3p
TRIM10	24		FAM179A	11		DISP1	9		RERE
TRPM6	24		HECTD1	11		DOCK8	9		COSM42651
UNC13A	24		GRIN3A	11		CD276	9		COSM72407
URB1	24		FPGT-TNNI3K	11		EEF1D	9		COSM111978
ARHGAP9	23		HMCN2	11		COBLL1	9		COSM121734
ARID1B	23		HIF3A	11		CDCA5	9		BC113958
ASH1L	23		EP400	11		C2CD3	9		COSM115770
BIRC6	23		DNAH7	11		BLOC1S5-TXNDC5	9		ENO1
C1orf170	23		DOCK8	11		BAZ1A	9		COSM81130
CDHR5	23		DNHD1	11		ADAMTSL1	9		COSM40052
CDON	23		COL27A1	11		C10orf112	9		COSM122839
DLG5	23		DIDO1	11		ABCA7	9		CA6
DNAH12	23		CENPE	11		CACNA1E	9		COSM69975
DNAH2	23		EIF5AL1	11		ADIPOR2	9		COSM79589
FLRT2	23		CELA3B	11		BIRC6	9		SLC2A7
GREM1	23		CEP89	11		AK2	9		COSM83869
HUWE1	23		CHD4	11		ACAN	9		SLC2A5
IGHV4-31	23		DYNC2H1	11		ANKRD26	9		COSM76470
KIAA1549	23		CHD8	11		C1orf127	9		COSM83870
KIAA1751	23		CEP350	11		ARHGAP9	9		ACA47-related
LIMCH1	23		DMD	11		ACSBG1	9		GPR157
LOC645752	23		CFTR	11		ASXL3	9		mir-34a
LY75-CD302	23		CTNNA1	11		ATXN7L1	9		EF609116
MACROD1	23		CACNA1H	11		ATP8B3	9		H6PD
MAN1B1	23		AFF1	11		TUBBP5	8		COSM128127
MIA3	23		ABCA12	11		ZNF609	8		COSM111624
MINK1	23		AK2	11		TRPM1	8		miR-326/330/330-5p
MYO16	23		C6orf10	11		TRANK1	8		SPSB1
MYO5B	23		ARHGEF28	11		U2SURP	8		miR-25/32/92/92ab/363/367
MYOM3	23		ADAMTS13	11		TNR	8		5S_rRNA-related
NBEA	23		ASCC3	11		TRPV5	8		SLC25A33
NCOR2	23		BNC2	11		WDR33	8		TMEM201
NFASC	23		ALPK2	11		TRAPPC9	8		COSM122074
NOTCH2NL	23		C5	11		TTC28	8		miR-377
NOTCH3	23		ASPM	11		TRPM3	8		C1orf200
NPIPB15	23		ATP2C2	11		WDR52	8		COSM48670
OTOGL	23		BAGE2	11		WDFY3	8		PIK3CD
PDPR	23		ZNF618	10		UNC79	8		COSM94989
PKDREJ	23		YARS	10		TSC2	8		COSM109832
PLXNA4	23		ZNRD1	10		TSIX	8		COSM48671
POU5F1B	23		TNXB	10		TCF4	8		COSM96123
PTPRB	23		ZFYVE26	10		SYCE1	8		miR-7/7ab
SOGA2	23		TSIX	10		TLN2	8		miR-192/215
SON	23		WDR33	10		TEX15	8		miR-223
SYTL2	23		UFSP2	10		SHC4	8		miR-505.hm
TAS2R30	23		XKR6	10		TJP1	8		CLSTN1
TG	23		VCX3A	10		SLFN12L	8		COSM122205
TLN2	23		ZFAT	10		SH3BP4	8		COSM109342
TMEM198	23		VPS13B	10		SNRNP48	8		COSM122207
TNC	23		ZNF133	10		STAB1	8		AL357140.1
TRDN	23		TRAPPC9	10		SYMPK	8		miR-138
TRPM3	23		ZNF880	10		TBC1D22A	8		miR-592/599
TSC2	23		VPS52	10		TBXA2R	8		miR-10
TUBBP5	23		TNKS	10		TG	8		miR-145
VPS13D	23		TEKT4	10		SHROOM2	8		CTNNBIP1
ZNF85	23		STAB2	10		SPTBN4	8		LZIC
ADAMTS18	22		TET1	10		SPAG17	8		7SK_RNA-related
ADAMTS7	22		SIPA1L2	10		TMEM2	8		hsa-mir-5697
BAHCC1	22		TLN1	10		SBNO1	8		NMNAT1
BDP1	22		SPEF2	10		PEAK1	8		miR-544
BSN	22		TMEM247	10		SCN9A	8		RBP7
C3	22		SPN	10		RASAL1	8		UBE4B
CCDC144NL	22		TET2	10		PTPRS	8		COSM107955
CEP164	22		SLC12A6	10		SDHAP2	8		COSM127007
COL24A1	22		SORL1	10		PLEKHA6	8		COSM23463
CR1L	22		SHANK3	10		PDE11A	8		COSM78741
CSMD3	22		STXBP2	10		PRODH	8		COSM81877
DMD	22		PLXNC1	10		PLD1	8		hsa-mir-1273d
EEF1D	22		SCN4A	10		PLCE1	8		KIF1B
FMN2	22		PFKM	10		PIWIL4	8		U6
FREM1	22		PPFIA4	10		PZP	8		COSM123969
GPR116	22		RAPGEF2	10		PKD1L1	8		COSM77964
HIF3A	22		RNF39	10		RAD51AP2	8		COSM97870
IGSF10	22		RUFY4	10		PDGFRA	8		COSM127137
KIAA1456	22		PIPSL	10		SCN4A	8		COSM69363
LDB3	22		PCNX	10		PLEC	8		miR-455/455-5p
LLGL2	22		PCDHGA8	10		PRDM2	8		miR-339-5p
LMO7	22		RIMS1	10		PTPRK	8		miR-31
LRP1	22		PLEKHG1	10		RASGRP1	8		PGD
LTBP1	22		RAB17	10		SEC16A	8		COSM72155
MAPT	22		POM121L4P	10		MOG	8		COSM121535
MYH9	22		PCDHA6	10		PATZ1	8		APITD1
MYO15A	22		MGA	10		NRP1	8		APITD1-CORT
MYO7A	22		MPDZ	10		MEGF8	8		COSM77282
OVGP1	22		MOG	10		PCDHB7	8		CORT
PCDH15	22		NHLH2	10		MED1	8		DFFA
PIKFYVE	22		MUTYH	10		NRIP1	8		PEX14
PLXNA1	22		MYO18A	10		NHS	8		COSM51128
POLR2A	22		MYO15A	10		PAPPA	8		miR-221/222
PTPRH	22		MYO5B	10		MIR663B	8		COSM110153
RELN	22		OR8G5	10		MIA3	8		CASZ1
REV3L	22		MED24	10		MTRR	8		COSM118650
RNF212	22		PCDH1	10		NAV3	8		COSM117661
SPEF2	22		MYOF	10		MYO10	8		C1orf127
TNKS	22		PARK2	10		NRAP	8		COSM73908
TPSD1	22		MDN1	10		PCM1	8		TARDBP
TRBC2	22		MIA3	10		KNDC1	8		COSM76671
TRPM1	22		MED13	10		IGSF3	8		COSM76672
TTC28	22		NAV3	10		LRP6	8		miR-143
UBR4	22		MYO5C	10		KIF26A	8		miR-181
UNC13C	22		MAGEE1	10		KIR2DL1	8		COSM107607
WDR52	22		KIF13A	10		KIF17	8		MASP2
ZNF534	22		INF2	10		KIAA1217	8		COSM121171
A2ML1	21		ITGA7	10		KIAA2026	8		COSM83871
ABCC4	21		LAMA1	10		LRRK2	8		SRM
ABCC6	21		LILRB5	10		IL6ST	8		EXOSC10
ABI3BP	21		LOC101929561	10		KIAA1549L	8		COSM97883
ADAMTS14	21		KLHDC7A	10		LIMCH1	8		MTOR
AKAP12	21		LRCH2	10		ITPR1	8		miR-144
ANKRD20A5P	21		LMO7	10		IGF2R	8		COSM26975
ATP2C2	21		KIAA0556	10		IFNA16	8		COSM13324
ATP8B3	21		LOC100129520	10		ITGAX	8		COSM51966
BLOC1S5-TXNDC5	21		IGLV5-48	10		JAK1	8		COSM124531
CASC5	21		MAP1A	10		LMOD3	8		COSM51889
CIITA	21		KDM5B	10		LRRC56	8		COSM94354
COL16A1	21		LOC644634	10		LOC100288778	8		COSM20684
COL23A1	21		GLI3	10		KIAA1429	8		COSM20407
COL4A3	21		ERF	10		KMT2A	8		COSM94355
CUX1	21		GUCY2EP	10		KIFC3	8		COSM108625
CYP2D7P1	21		FLNB	10		KMT2B	8		ANGPTL7
DDX60L	21		HLA-DRB6	10		IKZF2	8		COSM42622
DIDO1	21		ERBB4	10		LPCAT2	8		COSM35615
DLG2	21		HIVEP1	10		KIR2DL3	8		COSM119737
DOCK10	21		HLA-DQB2	10		ITIH6	8		COSM21150
DSCAML1	21		GPR113	10		KCNA1	8		COSM94356
ERAP1	21		FOXN3	10		KLHDC7A	8		COSM119989
FLNB	21		FAM8A1	10		FREM3	8		COSM95710
GPR112	21		FZD10	10		HTT	8		COSM35544
GRIN3A	21		DSCAM	10		FYCO1	8		COSM94357
HMCN2	21		COL2A1	10		HBS1L	8		COSM71710
IQCE	21		COL9A1	10		GANC	8		COSM35545
ITPR3	21		CPT1B	10		GPRIN2	8		COSM35369
KANK4	21		COL16A1	10		FAM135A	8		COSM21057
KANSL1	21		DNAH9	10		FAM46A	8		COSM94359
KCNA6	21		ANKRD30B	10		EML6	8		UBIAD1
KIF13A	21		BRCA1	10		HMCN2	8		COSM72332
KRT40	21		CACNA1E	10		GREM1	8		PTCHD2
KRT6A	21		ATXN1	10		GCNT1	8		COSM125651
LENG8	21		C10orf71	10		GAS8	8		COSM83872
LILRA1	21		ARHGEF4	10		FNDC1	8		COSM25172
LOC100499484-C9ORF174	21		ABCA7	10		HLA-H	8		COSM110610
LOC100507351	21		ACIN1	10		HIPK2	8		COSM109756
LOC101926954	21		ADRM1	10		FAM186A	8		miR-149
LOC388692	21		BAIAP2L2	10		EML3	8		FBXO2
LPIN3	21		APC	10		GIGYF2	8		FBXO44
LRBA	21		BAZ1B	10		EPB41L2	8		COSM70760
LRRC56	21		C1orf170	10		HIC2	8		miR-203
LRRK2	21		ALMS1	10		ELP2	8		FBXO6
LYST	21		ACTN4	10		GAA	8		COSM128627
MROH2B	21		BICD1	10		CECR2	8		COSM117120
MTOR	21		AKAP9	10		CCDC40	8		COSM127981
MYOM1	21		ARID4A	10		DIP2C	8		MAD2L2
MYPN	21		APBB1	10		DNAAF3	8		COSM111549
NCKAP5	21		ARMCX4	10		CUL9	8		C1orf187
PAPPA	21		ANK1	10		CLMN	8		AGTRAP
PASK	21		CBFA2T3	10		DOCK10	8		C1orf167
PCM1	21		ZNF665	9		CCDC141	8		COSM87891
PLCE1	21		TTBK2	9		CCDC175	8		MTHFR
PLCG2	21		UBR5	9		CYTH2	8		COSM121230
PZP	21		URB1	9		CPNE1	8		CLCN6
SCN10A	21		ZNF252P-AS1	9		CENPE	8		COSM71873
SNX19	21		TPSB2	9		DMXL1	8		COSM124820
SPTB	21		WDFY3	9		ELFN2	8		NPPA
SPTBN4	21		ZNRF3	9		DNM3	8		NPPB
ST5	21		ZFHX2	9		CCS	8		COSM71874
TECTA	21		XIRP2	9		COL5A3	8		U5E
TET2	21		UHRF2	9		COL16A1	8		U5E-related
TRAPPC9	21		TMTC1	9		CHAF1A	8		KIAA2013
TTC3	21		UNC13A	9		CCHCR1	8		COSM80067
TUBB8	21		VCAN	9		CLASP1	8		PLOD1
TXNDC11	21		ZNF860	9		CDHR2	8		COSM33312
UTRN	21		TRDN	9		COL6A6	8		COSM75989
VCAN	21		ZNF91	9		COL23A1	8		COSM80359
ZNF155	21		ZC3H13	9		DYNC1H1	8		COSM118408
AFF1	20		WDR90	9		CFTR	8		MFN2
ALPK3	20		SLC5A3	9		EHBP1L1	8		COSM75405
ANK2	20		SORBS2	9		DDX5	8		MIIP
ANKRD30A	20		SNX18	9		DNAJC13	8		COSM81421
APC	20		SNX30	9		COL12A1	8		TNFRSF8
ARAP3	20		SNX29	9		CREBBP	8		COSM83873
ARHGAP42	20		SVIL	9		C5orf42	8		COSM35459
ARHGEF11	20		SMARCC2	9		C10orf137	8		COSM14024
ATP8A2	20		SH3RF3	9		CACNA1H	8		TNFRSF1B
BLACE	20		SLIT2	9		ALPK3	8		hsa-mir-4632
BRCA1	20		SRRM2	9		C2	8		COSM35358
CCDC66	20		TGM1	9		ADARB1	8		COSM53390
CFTR	20		SIN3A	9		ATP6V0A2	8		VPS13D
CHRM3	20		SYTL2	9		BCORL1	8		COSM78766
CLOCK	20		SLC4A2	9		ARHGEF28	8		COSM130168
COL12A1	20		TDRD5	9		ARHGAP25	8		COSM80738
COL2A1	20		SRCAP	9		ARID2	8		COSM83874
COL4A4	20		SPTBN1	9		ARHGAP33	8		COSM130169
DISP1	20		PTPRU	9		ARID4A	8		COSM130170
DOCK2	20		PRUNE2	9		BRD4	8		U3-related
DPP6	20		SBNO1	9		ALPK2	8		COSM80739
EIF2AK4	20		PGBD1	9		BSN	8		COSM69303
EIF5AL1	20		PTCH2	9		CACNA1F	8		ACA59
EPHA10	20		PCDHB9	9		BTRC	8		miR-370
EXD3	20		RET	9		CAPN15	8		hY3_RNA-related
FLNC	20		PIP5K1B	9		AKAP9	8		DHRS3
GOLGA6L2	20		SCN5A	9		ACACA	8		COSM108535
HCG4	20		PCDHGA11	9		TP53BP1	7		AADACL4
HEATR8-TTC4	20		PSD3	9		ZNF462	7		AADACL3
HK1	20		PKD1	9		TOPBP1	7		U13-related
IGF2R	20		PTEN	9		VPS13A	7		COSM109914
IGHG1	20		PLCD1	9		TUBGCP2	7		C1orf158
KIAA1549L	20		RALGAPA2	9		UBR2	7		COSM69915
KIAA1551	20		PLEKHA6	9		ZNF813	7		COSM39129
KIF7	20		RGS6	9		UNC13C	7		COSM76045
LCN8	20		PLEKHG2	9		ZNF33A	7		PRAMEF12
LGALS8	20		SBNO2	9		ZBED4	7		COSM76046
LILRB5	20		PNPLA6	9		USP24	7		COSM125553
LOC727978	20		SCN8A	9		ZBTB11	7		COSM118894
LRRC8E	20		POU5F1	9		TUBGCP3	7		PRAMEF1
MED13	20		PRSS23	9		ZDBF2	7		PRAMEF11
MYO18A	20		NYNRIN	9		UHRF1BP1	7		COSM130464
MYO9B	20		PAN2	9		VPS39	7		PRAMEF2
NEDD4	20		OR8B2	9		TRIM56	7		COSM125557
NUP214	20		NBPF10	9		TTC18	7		COSM121628
OR51E1	20		PCBP2	9		ZNF292	7		COSM72277
PEAK1	20		MIR3689C	9		ZFYVE20	7		COSM117482
PLEKHA6	20		OR10G9	9		ZNF407	7		PRAMEF4
PLEKHG2	20		MXRA5	9		ZNFX1	7		COSM125555
PLXNA2	20		MERTK	9		URB1	7		COSM117013
POLE	20		MICA	9		ZIM2	7		PRAMEF10
POU5F1	20		NPAP1	9		USP6	7		PRAMEF7
RBM19	20		MIR4477B	9		ZNRF3	7		COSM125558
ROS1	20		MYO1E	9		USP9X	7		PRAMEF6
RP1	20		NFATC4	9		ZNF16	7		PRAMEF22
RPTN	20		MYO1H	9		TRIM29	7		WI2-3308P17.2
SDHAP1	20		NHSL2	9		ZNF211	7		LOC440563
SIPA1L2	20		MIOX	9		UBP1	7		WI2-2994D6.2
SLC25A37	20		NIPBL	9		TTC3	7		PRAMEF3
SLIT1	20		MED1	9		ZNF81	7		COSM118518
SPATA31E1	20		MYO16	9		ZNF236	7		PRAMEF5
SPTBN1	20		MYRIP	9		ZNF814	7		COSM132750
SYNE3	20		MINK1	9		TRBV6-5	7		PRAMEF8
TANC1	20		NOTCH3	9		XKR6	7		PRAMEF9
TAS2R46	20		NPAS2	9		ZNF268	7		PRAMEF13
TECPR2	20		LIMK2	9		ZNF285	7		COSM111532
TENM2	20		KIF21B	9		YTHDC2	7		PRAMEF18
TET3	20		MAGEC1	9		VWA8	7		PRAMEF16
THADA	20		MBNL1	9		VWA3B	7		PRAMEF21
TRBV6-5	20		KIF24	9		SLC24A1	7		PRAMEF15
UBAP2	20		MBD1	9		TENM1	7		COSM125556
UBXN11	20		KIAA0430	9		TMEM110	7		PRAMEF14
WFS1	20		KIAA1751	9		SLC2A14	7		PRAMEF19
ZFAT	20		ICAM3	9		SRCIN1	7		PRAMEF17
ZNF493	20		IGHV1-24	9		STAT6	7		COSM76047
ZNF880	20		LTBP1	9		TIMM44	7		PRAMEF20
ABCA12	19		KLHDC3	9		SORBS2	7		LRRC38
ADAM21	19		KIF26B	9		TECTA	7		PDPN
ADAMTSL3	19		LILRA6	9		SLC4A2	7		COSM125285
ADCY10	19		KIF7	9		SLA	7		miR-873
ANKLE1	19		KNTC1	9		SPEF2	7		ACA57-related
ARID4A	19		LAMC2	9		TMEM132B	7		PRDM2
ARMCX4	19		JAK1	9		SPEG	7		COSM112121
BCR	19		LOC101929186	9		THOC6	7		C1orf196
BRWD1	19		KCTD11	9		SLC4A8	7		KAZN
BTRC	19		KIAA1656	9		TLE3	7		COSM86208
C2orf88	19		KRTAP5-7	9		SLC52A3	7		COSM110838
CAST	19		LOC100499484-C9ORF174	9		TEAD1	7		miR-485/485-5p
CCDC57	19		KIAA1217	9		SYNJ2	7		C1orf195
CDC42BPA	19		ITGAX	9		SLC7A3	7		TMEM51
CELA3A	19		KSR2	9		SYNPO	7		FHAD1
CENPE	19		FGFR4	9		TENM2	7		COSM36806
CEP192	19		HEPH	9		SPOCK1	7		EFHD2
COL13A1	19		FRYL	9		SLITRK2	7		miR-487/487b
COL9A1	19		GRID1	9		SEPT9	7		CTRC
DOCK1	19		GPR61	9		SSBP3	7		CELA2A
DOCK5	19		GAA	9		TAOK1	7		COSM81006
ENGASE	19		FLJ22184	9		SETBP1	7		COSM70137
ERBB4	19		GALNS	9		TARBP1	7		CELA2B
FANCM	19		HLA-H	9		THBS2	7		COSM74113
GABBR2	19		GATA4	9		SPTAN1	7		CASP9
GALC	19		HERC1	9		TIAM2	7		COSM21800
GCN1L1	19		FNBP1	9		TBCD	7		COSM116239
GPR123	19		FAM135A	9		SNX29	7		COSM35525
GSDMD	19		GVINP1	9		SLC6A1	7		DNAJC16
HAP1	19		FAM136A	9		SEMA3A	7		COSM28406
HEG1	19		EPG5	9		SLC7A10	7		COSM23315
HIVEP1	19		HTATSF1	9		STAG2	7		COSM23314
IGHG3	19		CUX1	9		TDRD7	7		miR-503
IGHV7-81	19		COL4A2	9		SSC5D	7		AGMAT
IGLV5-48	19		CDHR5	9		SRRM2	7		COSM107149
ITPR1	19		CNKSR2	9		RICTOR	7		DDI2
JAK1	19		DNAH2	9		PIK3CD	7		COSM76299
KDM6B	19		DCC	9		SCAPER	7		PLEKHM2
KIAA1109	19		DLG4	9		PLEKHG1	7		COSM86213
KIF26A	19		CR1L	9		RECQL4	7		COSM125442
KLHDC4	19		CCDC141	9		PMEL	7		SLC25A34
LDLR	19		COL4A4	9		RPS6KA3	7		miR-122
MADD	19		CHD6	9		POLE	7		TMEM82
MCF2L	19		CNTNAP4	9		QPCT	7		COSM51129
MIOX	19		CHRM3	9		POLR2A	7		COSM40270
MIR4477B	19		CSF1R	9		RBM12B	7		FBLIM1
MLLT4	19		CSMD1	9		POU2F3	7		COSM107052
MYADM	19		DDX51	9		REV3L	7		COSM123102
MYH13	19		DOPEY1	9		PPP1R10	7		UQCRHL
NAV3	19		COL22A1	9		RNASE13	7		COSM83875
NF1	19		COL7A1	9		PPP2R1B	7		SPEN
NID2	19		DIP2C	9		RXFP2	7		COSM40645
NLRP3	19		DLG2	9		PRDM15	7		COSM22678
NOD2	19		CNTN2	9		SCYL2	7		COSM78567
NSUN4	19		ATXN7L3B	9		PHF10	7		ZBTB17
NUP210	19		BTBD7	9		RABGEF1	7		COSM117556
PCDHA6	19		BLOC1S5-TXNDC5	9		PRMT7	7		COSM118065
PCDHGA11	19		ACE	9		PDPR	7		C1orf64
PCDHGA8	19		CABIN1	9		PRR14L	7		COSM33227
PCMTD1	19		ADAMTS12	9		RBM25	7		HSPB7
PCNXL4	19		BAG6	9		PSAPL1	7		CLCNKA
PLEKHG1	19		ADAMTSL2	9		RELN	7		COSM116602
PLXND1	19		BRCA2	9		PSG8	7		COSM79651
POM121L4P	19		AIM1	9		RIC3	7		FAM131C
PRDM2	19		C5orf45	9		PSMB9	7		CLCNKB
PSD3	19		AKAP6	9		RIMS1	7		COSM116873
PTPRJ	19		ATRX	9		PTEN	7		COSM106751
PTPRQ	19		ANK2	9		PEG10	7		COSM118990
RET	19		AZI1	9		PTK7	7		COSM122961
SEMA5A	19		ANKRD33	9		RSF1	7		COSM70623
SEPT9	19		BCORL1	9		PHTF2	7		COSM74527
SH3TC1	19		APBA3	9		PKNOX2	7		EPHA2
SLC17A7	19		ABI3BP	9		PTPRD	7		COSM40059
SLC4A2	19		APBB2	9		PIEZO2	7		COSM95848
STPG1	19		BSG	9		PTPRZ1	7		COSM122860
TACC3	19		ARHGEF17	9		MFSD9	7		COSM95849
TARBP1	19		C10orf2	9		NLRP3	7		COSM98891
TMEM259	19		ARHGEF7	9		NID2	7		COSM126674
TNRC18	19		ABCC3	9		MYH9	7		COSM35698
ULK4	19		CACNA1B	9		MROH2A	7		COSM88054
USP20	19		ZNF418	8		NFAT5	7		COSM18229
UTP20	19		TRNAM19	8		MLLT10	7		ARHGEF19
WDR33	19		ZNF814	8		MEF2A	7		COSM127359
WDR90	19		USP20	8		PCDH1	7		COSM115837
ZNF638	19		ZHX3	8		NDUFS2	7		ANO7L1
ZNRF3	19		USP40	8		PCDHB12	7		C1orf134
ABCA1	18		ZNF646	8		NID1	7		RSG1
ABCC2	18		TNC	8		NOS1	7		COSM83876
ABO	18		ZC3H11A	8		MIR675	7		COSM116497
ACACB	18		VAT1	8		MYO7A	7		FBXO42
ADAMTS13	18		TRIM41	8		MUC20	7		COSM97876
ADAMTS17	18		TSPAN10	8		MYPN	7		COSM123125
ADCY6	18		TRRAP	8		NCKAP5L	7		C1orf144
AK9	18		TOP1MT	8		MIR4477B	7		SPATA21
ALPK1	18		ZNF512	8		NCOR1	7		COSM112024
AMPH	18		VPS13A	8		PCDH12	7		miR-346
ANKRD30B	18		UNC13C	8		MYO18B	7		miR-125/351
APBA3	18		TSPYL2	8		MOCS2	7		miR-491/491-5p
ARHGEF10	18		UNC5D	8		MYO1D	7		COSM76559
ARHGEF10L	18		ZSWIM8	8		NAV2	7		COSM82389
ARHGEF18	18		ZEB1	8		OGFR	7		COSM33557
ARHGEF4	18		VPS41	8		NOL8	7		NECAP2
ASCC3	18		UGGT1	8		OR10C1	7		COSM124713
BABAM1	18		TTC18	8		PCDHGA11	7		KIAA1922
BAG6	18		ZHX1	8		OR2L3	7		U1
BIVM-ERCC5	18		VWA3B	8		MYO5B	7		chr1.tRNA135-AsnGTT
BNC2	18		ZNF215	8		MGAT5B	7		chr1.tRNA134-AsnGTT
BRCA2	18		WBP1L	8		PCNX	7		chr1.tRNA133-GluTTC
CACNA1B	18		ZNF318	8		NUP153	7		AL355149.1
CCDC129	18		TTC40	8		MYO18A	7		chr1.tRNA132-GlyCCC
CCDC141	18		TRIM64C	8		NARFL	7		chr1.tRNA131-PseudoCAC
CCDC88C	18		WIZ	8		PCSK5	7		NBPF1
CEP350	18		TRIM7	8		ITGA2	7		AL137798.1
CGGBP1	18		XIST	8		MAP9	7		chr1.tRNA130-GlyCCC
CHFR	18		ZNF660	8		LSP1	7		chr1.tRNA129-ValCAC
COL11A1	18		UBAP2	8		ITPR3	7		ESPNP
COL5A2	18		TRIO	8		LOC401010	7		chr1.tRNA1-PseudoCAC
COL6A2	18		ZBTB1	8		ITSN1	7		chr1.tRNA2-GlyCCC
CSF1R	18		ZNF835	8		LRRC7	7		MST1P9
DDX11	18		TNRC18	8		IVL	7		chr1.tRNA128-PseudoCTG
DENND3	18		ZBTB49	8		MAGEC3	7		hsa-mir-3675
DOCK7	18		ZCWPW1	8		KLHDC4	7		chr1.tRNA3-PseudoCAC
DOCK9	18		SYNJ2	8		KIAA1210	7		chr1.tRNA4-GlyCCC
DYNC1H1	18		SLC4A4	8		KANSL1L	7		BX284668.1
EPHA2	18		TBX10	8		LOC440896	7		chr1.tRNA5-GluTTC
FMN1	18		SETD8	8		KBTBD11	7		chr1.tRNA6-AsnGTT
GLI2	18		TMEM198	8		LRP5	7		chr1.tRNA7-AsnGTT
GOLGB1	18		SEC14L4	8		IGSF10	7		CROCC
HECTD1	18		TBCC	8		LRRK1	7		COSM70305
HIPK2	18		SPHK2	8		KRBA1	7		KIAA0445
IGHV3-38	18		TCEB2	8		LYST	7		COSM87964
IGHVIII-2-1	18		SHANK2	8		KRT4	7		COSM118751
INSR	18		SEPT10	8		MANEA	7		COSM81053
KIF24	18		SHARPIN	8		KCTD11	7		COSM50303
KNDC1	18		SUN1	8		MCM9	7		COSM50304
LIMS2	18		SPTBN2	8		KRTAP5-7	7		MFAP2
LOC644634	18		TAMM41	8		IGHG3	7		ATP13A2
LPP	18		SRCRB4D	8		KCTD19	7		COSM39857
MAGEB6	18		TBRG1	8		LOC440434	7		COSM117748
MEGF8	18		SRGAP3	8		LAMB1	7		COSM36635
MIR675	18		TCEAL4	8		LOXHD1	7		COSM108065
MLPH	18		SHROOM4	8		LAMC1	7		COSM117074
NLRP2	18		TECTA	8		IGHG1	7		COSM80893
NPAS2	18		SSBP3	8		KDM5B	7		SDHB
NRCAM	18		SEMA5A	8		ITGB5	7		COSM95234
NRXN3	18		ST18	8		LDLR	7		PADI2
PAQR8	18		TJP1	8		LRRIQ3	7		COSM75826
PCDHB12	18		ST5	8		INTS3	7		COSM75827
PHLDB1	18		TMEM2	8		LRRN2	7		COSM83877
PIP5K1B	18		STAT2	8		LILRB5	7		COSM75828
PLD1	18		SLC17A7	8		KIAA2018	7		COSM40440
PLEKHG4B	18		S100PBP	8		IPO8	7		COSM27252
PPFIA4	18		REV3L	8		IKBKAP	7		PADI1
PPP1R26	18		SCYL3	8		LIMK2	7		COSM117506
PRRC2B	18		PI4KA	8		MAGEE1	7		PADI3
PRSS3P2	18		RTEL1	8		KIAA0947	7		COSM72053
PTPRD	18		PIKFYVE	8		MAP1A	7		COSM125099
QRICH2	18		SCN10A	8		LMNA	7		COSM116803
RAP1GAP2	18		PDIK1L	8		ITPK1	7		COSM33405
RIMS1	18		RALGDS	8		KIAA1024	7		hsa-mir-3972
RRBP1	18		PITPNM3	8		IRS4	7		PADI4
SBNO1	18		RIPK3	8		KIAA1211	7		COSM108445
SEPT10	18		PKDREJ	8		H2AFJ	7		COSM75829
SETD8	18		RTTN	8		ERBB4	7		COSM118498
SETX	18		PDZD7	8		EPHA2	7		PADI6
SHC3	18		SARDH	8		FLI1	7		COSM117071
SIGLEC1	18		PLEKHH1	8		GTSE1	7		COSM50760
SLC15A4	18		PHLDB1	8		FPGT-TNNI3K	7		miR-378/422a
SNX29	18		PMEPA1	8		HIF3A	7		miR-196ab
SNX30	18		PTPRJ	8		EXOC3L1	7		RCC2
SORL1	18		PCDHB12	8		FBF1	7		ARHGEF10L
SPPL2C	18		RALGPS1	8		ELSPBP1	7		COSM33141
SPTBN2	18		POLN	8		FAM20A	7		COSM83878
SSC5D	18		RIMBP2	8		FZD7	7		COSM116321
SUN1	18		POLQ	8		EP400	7		COSM127358
TAF1L	18		ROCK2	8		GCN1L1	7		COSM130457
TENC1	18		POM121	8		HECW2	7		COSM73718
TEX15	18		RTN4	8		GEN1	7		COSM118204
TJP1	18		PEAR1	8		FAT2	7		COSM115892
TNN	18		RUSC1	8		EMR2	7		ACTL8
TNR	18		PCDHB15	8		EPHB3	7		COSM78863
TRANK1	18		SAMD9	8		HNRNPCP5	7		IGSF21
TRIO	18		PRDM15	8		EPHB4	7		COSM128225
TSIX	18		SBF1	8		ERCC6	7		COSM126740
TULP4	18		PRRT2	8		FAM182A	7		COSM108873
UMODL1	18		PHIP	8		GOLGA4	7		COSM80000
ZNF568	18		PER3	8		ELMSAN1	7		COSM74985
ZNF609	18		SCYL2	8		CCDC88C	7		COSM75162
ABCC3	17		PSG9	8		DLGAP2	7		PAX7
AKAP2	17		PHTF1	8		CDK5RAP2	7		COSM75853
AKAP3	17		OR51B5	8		DOCK2	7		COSM94941
APBB2	17		NOS2	8		CXorf30	7		COSM96111
ATP10B	17		METTL4	8		CIITA	7		COSM106453
ATP8B1	17		MORC2	8		CYP21A2	7		TAS1R2
AZI1	17		PABPN1L	8		CEP128	7		COSM39228
C12orf55	17		N4BP2L2	8		CYP26B1	7		ALDH4A1
C5orf42	17		OR6B3	8		COL5A2	7		hsa-mir-4695
C9orf84	17		MOV10L1	8		CYP2A7	7		hsa-mir-1290
CABIN1	17		PARP9	8		DSG1	7		IFFO2
CAPN15	17		MYO18B	8		D2HGDH	7		UBR4
CCDC83	17		NOTCH1	8		CHSY1	7		COSM115986
CEP170B	17		MYH3	8		DAXX	7		COSM130049
CHD8	17		MPRIP	8		DLG5	7		COSM32376
CLASP1	17		NUP214	8		DCC	7		COSM130050
CLCN7	17		OR5L1	8		CBWD1	7		COSM30398
COBLL1	17		NUP62	8		CCNYL2	7		COSM81879
COL15A1	17		OR6T1	8		COL27A1	7		COSM30505
COL6A6	17		MTR	8		CLOCK	7		COSM82438
CPSF3L	17		MIR3606	8		CGNL1	7		COSM30400
CR1	17		NCOR1	8		DCTN5	7		COSM30504
DDX51	17		MLXIP	8		CHD1L	7		COSM76935
DIP2C	17		ONECUT2	8		CMAHP	7		COSM30394
DNAH1	17		OXA1L	8		DOPEY2	7		COSM30405
DNM3	17		MROH5	8		DDX51	7		COSM26012
DOCK11	17		MZT2A	8		CRAT	7		COSM30415
DYSF	17		OR12D2	8		DENND4A	7		COSM76936
EML6	17		PAK2	8		DTX2	7		COSM107636
EP400	17		OR13C5	8		DGKZ	7		COSM79429
EPG5	17		NECAB2	8		EGR2	7		COSM83880
ERICH1	17		MYO10	8		DIDO1	7		COSM131049
ESPL1	17		NAT1	8		CMYA5	7		COSM30397
FAM135A	17		NRCAM	8		DLG2	7		KIAA0090
FGFR4	17		PASK	8		BCL11A	7		COSM75112
FRYL	17		MYO9B	8		ATP8B1	7		MRTO4
FZD10	17		NACA	8		C1orf112	7		COSM115889
GCNT1	17		LNPEP	8		ANKMY1	7		AKR7L
GPR113	17		LAMC3	8		BACH2	7		COSM118535
HDAC4	17		KIAA1549L	8		ANKRD18B	7		AKR7A3
HEPH	17		LRBA	8		ADAMTS6	7		COSM117760
HLA-G	17		KIAA0232	8		ADAM19	7		AL035413.1
IGHV4-28	17		IFT172	8		C2CD2	7		AKR7A2
IGHV4-4	17		LOC100132891	8		ANKRD30A	7		COSM39821
ITPK1	17		KLF12	8		ATRNL1	7		COSM127287
KCNAB2	17		KALRN	8		ABCG1	7		PQLC2
KIAA0368	17		KIAA1755	8		BAIAP2L2	7		CAPZB
KIAA0556	17		IL17RA	8		ANKS1A	7		AL445163.2
KIAA1217	17		IQSEC3	8		AIM1	7		COSM115736
KIF20B	17		KNDC1	8		ABHD13	7		U4-related
KRT86	17		LRRC15	8		BTN3A1	7		MINOS1
LAMA3	17		KDM6B	8		ABI3BP	7		C1orf151-NBL1
LMF1	17		LRRC16A	8		C1orf168	7		COSM39898
LOC100134391	17		KRTAP5-5	8		ARHGAP32	7		miR-208/208ab
LRRC61	17		KLK1	8		ANK1	7		NBL1
LRRFIP1	17		IL1RAPL2	8		ARHGAP35	7		COSM80213
MAGEB16	17		INO80B	8		AFF1	7		COSM124678
MAP3K1	17		INSR	8		ARHGEF10L	7		HTR6
MBD1	17		LRRK2	8		ATRX	7		COSM71119
MERTK	17		MAP3K1	8		ARHGEF26	7		TMCO4
MGA	17		KMT2B	8		BAIAP2	7		COSM122061
MPRIP	17		LCLAT1	8		ADRB1	7		RNF186
MRGPRG-AS1	17		KIAA0947	8		A2M	7		OTUD3
MTR	17		KCNJ12	8		CASZ1	7		miR-539
MYO10	17		KDM6A	8		ABCC3	7		miR-202/202-3p
MYO5C	17		KLHL3	8		ADSSL1	7		PLA2G2E
MYRIP	17		HK3	8		BPTF	7		PLA2G2A
MZT2B	17		GON4L	8		ABCA11P	7		PLA2G5
NIN	17		HSD11B1L	8		BRWD3	7		COSM125415
NRP2	17		EVPL	8		ARSH	7		COSM108545
OR12D2	17		GPR116	8		ABCA10	7		PLA2G2D
OR6B3	17		EML3	8		AFAP1	7		COSM72199
OR8G5	17		GABBR2	8		ALKBH7	7		PLA2G2F
OVOS2	17		FAM129B	8		ATHL1	7		PLA2G2C
PCDHB2	17		GLIPR1	8		ALMS1	7		COSM81880
PEAR1	17		FAM133A	8		ATP10D	7		VWA5B1
PGBD1	17		GPR107	8		CACNA1G	7		miR-342/342-3p
PIGQ	17		FAM178A	8		ATP11C	7		miR-140/140-5p/876-3p
PREX2	17		HELZ2	8		CADPS	7		CAMK2N1
PRRC2A	17		FAM20A	8		ACACB	7		MUL1
PSG4	17		HNRNPUL1	8		AURKA	7		CDA
PSG5	17		FANCD2	8		TRPM6	6		COSM77443
PTPRS	17		GANC	8		VEPH1	6		PINK1
RALGDS	17		FASN	8		USP34	6		COSM20637
RIPK4	17		GLI2	8		TOP1MT	6		COSM72183
RLIM	17		ENGASE	8		ZNF22	6		DDOST
RRP1	17		GOLGA3	8		TMX4	6		COSM118659
RTEL1	17		FHAD1	8		UNC80	6		KIF17
SAMD11	17		GPATCH8	8		TNS3	6		COSM75149
SARDH	17		FIG4	8		ZNF761	6		COSM110103
SCN4A	17		GPR112	8		WASL	6		COSM82214
SIGLEC12	17		ELP2	8		UGGT2	6		COSM81349
SLC22A20	17		GRM7	8		TUBB8	6		COSM117327
SLC9C1	17		FRG2B	8		UHRF2	6		SH2D5
SMARCA4	17		HIPK1	8		TRIM41	6		COSM126144
SNAPC4	17		FRS3	8		ZNF318	6		miR-433
SORBS2	17		ESPNP	8		TP53I13	6		miR-499/499-5p
SPN	17		EPHA2	8		USP20	6		HP1BP3
SRRM2	17		EPHA3	8		TRIM66	6		COSM39234
SYNJ2	17		GJB5	8		ZNF624	6		COSM36789
TAS2R19	17		EEF1D	8		TRIO	6		EIF4G3
TET1	17		CLCNKB	8		TSPAN32	6		COSM119776
THBS2	17		CEP170B	8		WNK3	6		COSM109383
THSD7A	17		CEP164	8		UBXN2A	6		hsa-mir-1256
TLE3	17		DSTYK	8		WRN	6		COSM70562
TMEM2	17		COBLL1	8		TOPAZ1	6		ECE1
TPSAB1	17		DNM3	8		XIRP2	6		COSM70563
TRDMT1	17		CUX2	8		TRPM5	6		COSM109976
TRIM7	17		CILP	8		TPR	6		NBPF3
UHRF2	17		DNAH12	8		UMODL1	6		COSM75568
VWA3B	17		CCHCR1	8		XRN1	6		COSM98115
WWOX	17		ELMSAN1	8		TRPM7	6		COSM121289
XIST	17		DUOX2	8		XRRA1	6		COSM117161
ZBTB34	17		COL4A3	8		TRPM8	6		ALPL
ZIM3	17		DMBT1	8		UBAP2L	6		COSM73647
ZNF512	17		DALRD3	8		USP19	6		COSM39830
ZNF551	17		CD99	8		ZBTB26	6		COSM107188
ZNF676	17		CREBBP	8		ZNF543	6		COSM39829
ZNF831	17		CEP290	8		ZBTB32	6		RAP1GAP
ZNF835	17		DNAH5	8		ZNF608	6		COSM33590
ZNF99	17		CCS	8		ZC3H7A	6		COSM117453
ADAM19	16		CLTCL1	8		TRBV11-1	6		COSM33589
ADAMTS5	16		DSE	8		ZDHHC11	6		COSM80422
ADCY9	16		CECR2	8		ZNF782	6		COSM86245
AGAP1	16		CRIPAK	8		ZDHHC3	6		USP48
AGBL1	16		CNTN3	8		TREML2	6		COSM76973
ANO1	16		DTX2	8		ZFAT	6		COSM119916
ATG2B	16		CSMD3	8		ZFC3H1	6		COSM128452
ATP8B2	16		COX6B2	8		ZFPM1	6		LDLRAD2
ATP8B4	16		CNTNAP1	8		SLIT3	6		HSPG2
ATXN7L3B	16		ECD	8		SOX4	6		COSM116380
AXIN1	16		DNM1L	8		TFEB	6		COSM123667
BAIAP2L2	16		DNM1P46	8		SPATA20	6		COSM115677
BDKRB2	16		CPSF3L	8		SHANK2	6		COSM77869
BOC	16		CR1	8		SLC11A2	6		COSM117633
BPIFB4	16		AQP7	8		SNRNP35	6		COSM123668
BRMS1	16		BCL9	8		SLC12A5	6		COSM50306
C10orf2	16		C6orf136	8		TLN1	6		COSM40867
C16orf71	16		ABCC2	8		SLC1A2	6		COSM51130
C1orf173	16		BIVM-ERCC5	8		SLC6A6	6		COSM74953
C2	16		AK9	8		SLC1A5	6		COSM79993
C2CD2	16		BZRAP1	8		TBC1D1	6		COSM74954
CACNA1G	16		ARID1A	8		SLC22A15	6		COSM123669
CACNA2D3	16		BAIAP3	8		SMARCA2	6		COSM109520
CCBL2	16		ADAMTS7	8		SFTPA1	6		COSM82185
CDCA5	16		BCR	8		TEX101	6		COSM119859
COL6A1	16		ARNT	8		SLC25A34	6		CELA3B
CPNE1	16		BPIFB4	8		THSD7A	6		COSM82061
DIP2A	16		ABCD1	8		SRPK3	6		CELA3A
DLGAP2	16		AR	8		TMC2	6		COSM96818
DSE	16		ALK	8		SGK223	6		COSM128617
DTX2	16		C2	8		SYNJ1	6		COSM46468
EFCAB6	16		CACNA1G	8		SSFA2	6		CDC42
EGFR	16		ACTN1	8		SYT7	6		miR-18ab
EGR2	16		ATG2B	8		ST18	6		WNT4
ELMSAN1	16		BAZ2B	8		SHARPIN	6		COSM77023
EML3	16		CBLC	8		SLC2A3	6		COSM132788
EMR1	16		AFAP1	8		SECISBP2L	6		hsa-mir-4418
FAM205A	16		ATP10B	8		SLC39A5	6		ZBTB40
FAM46C	16		BDKRB2	8		TECPR2	6		COSM78795
FANCA	16		ACAD9	8		SLC39A7	6		COSM128515
FANCD2	16		ABCA1	8		TENC1	6		miR-361/361-5p
FBXL18	16		ATP8B4	8		STX11	6		miR-335/335-5p
FHAD1	16		APPBP2	8		TET1	6		EPHA8
FPGT-TNNI3K	16		ADAM19	8		STX17	6		COSM42640
FRMD1	16		BRD2	8		TEX2	6		COSM42641
GANC	16		ATXN2L	8		SUN1	6		COSM20983
GEMIN4	16		ARHGAP32	8		TGM1	6		COSM21147
GOLGA3	16		ADCY6	8		SUN2	6		miR-33/33ab
GPR125	16		ARHGAP35	8		TLE4	6		C1QA
GTPBP6	16		ABCB5	8		SUV420H1	6		C1QC
GXYLT1	16		ARHGEF12	8		TMBIM6	6		C1QB
H2AFJ	16		BACH2	8		SVEP1	6		COSM32713
HAUS6	16		C9orf84	8		SOX11	6		EPHB2
HBS1L	16		ANKS1A	8		SYDE1	6		hsa-mir-4684
HFM1	16		BAI2	8		SH2D4A	6		COSM131750
IGF1R	16		ASXL3	8		SYTL2	6		COSM131752
KDM5B	16		CARS	8		SCN11A	6		COSM74530
KIAA0947	16		CASZ1	8		POM121	6		COSM79796
KIAA1024	16		ATAD3B	8		PRSS1	6		COSM131753
KIAA1429	16		ZNF423	7		PPARA	6		COSM131754
KIAA1656	16		ZNF71	7		PSME1	6		COSM131755
KIAA2018	16		XIRP1	7		PTPN13	6		COSM12993
KIAA2026	16		USP31	7		RGS12	6		COSM81144
KIF26B	16		TONSL	7		PPARGC1A	6		miR-150
KMT2A	16		ZBTB42	7		RNF212	6		LACTBL1
KRT6B	16		ZNF534	7		PPME1	6		LOC729059
KRTAP10-10	16		TRAP1	7		RTN2	6		KDM1A
LAMA2	16		TYW1B	7		PTPRG	6		COSM75101
LAMB1	16		VWA1	7		SART3	6		hsa-mir-3115
LGR6	16		ZNF831	7		PTPRM	6		COSM21700
LILRB2	16		TRPM3	7		PHLDA1	6		hsa-mir-4419a
LOC100507053	16		ZNF384	7		PLXNA1	6		COSM128299
LOXHD1	16		URGCP	7		POLR3E	6		LUZP1
LTBP2	16		TNR	7		PTPRO	6		COSM124240
MAP1A	16		ZDBF2	7		PHLPP2	6		miR-379
MAST2	16		ZNF551	7		PTPRQ	6		COSM123674
MATN2	16		USP34	7		ROBO1	6		COSM98088
MED13L	16		TSC1	7		PIGG	6		HNRNPR
MEFV	16		VWA8	7		RRN3	6		COSM107948
MEGF10	16		UACA	7		SCTR	6		COSM33537
METTL22	16		ZFC3H1	7		POTED	6		ZNF436
MIR1324	16		ZNF782	7		PLEKHG4	6		hY4_RNA-related
MLXIP	16		USP19	7		PLA2G4E	6		TCEA3
MOG	16		ZBTB18	7		SDCBP2	6		ASAP3
MPDZ	16		TRIM29	7		SCML1	6		COSM82010
MTUS1	16		ZNF33A	7		PIGN	6		COSM32380
MYCBP2	16		TOPAZ1	7		PGM2	6		COSM110341
MYH3	16		TXNRD1	7		PPRC1	6		COSM82118
MYO3B	16		TPO	7		RFTN1	6		E2F2
MYO7B	16		TSNAXIP1	7		R3HCC1L	6		COSM70561
MYOF	16		UTP20	7		RHOG	6		COSM118487
MYT1L	16		ZNF526	7		PFKM	6		COSM35703
NACA	16		TUBA3C	7		PRRC2A	6		MDS2
NALCN	16		ZNF536	7		RAB11FIP1	6		COSM75384
NBAS	16		ZKSCAN2	7		RIPK4	6		COSM75385
NCAM1	16		ZNF563	7		RAB34	6		RPL11
NLRP13	16		ZMIZ1	7		RNF123	6		COSM39748
NLRP5	16		ZNF609	7		PHC2	6		TCEB3
NOXO1	16		ZMYND8	7		PDZD2	6		COSM72933
OBSL1	16		ZNF644	7		PNCK	6		PITHD1
OR2W3	16		UHRF1BP1L	7		PRX	6		LYPLA2
OR5H1	16		TNS1	7		RADIL	6		COSM124250
PDGFRA	16		ZNF140	7		RPTN	6		COSM109482
PDZD7	16		TRAPPC12	7		RALGAPA1	6		GALE
PFKM	16		WDR7	7		POTEC	6		HMGCL
PKD1	16		ZNF777	7		RALGAPA2	6		COSM118873
PLEKHH2	16		ZNF217	7		RUVBL2	6		COSM40177
PLXNC1	16		TP53I13	7		RALGDS	6		COSM123622
PNMA3	16		TRIM42	7		PKN2	6		FUCA1
POLR1E	16		TRPM1	7		RANBP9	6		COSM32474
PRAMEF1	16		TNKS1BP1	7		S100PBP	6		COSM39283
PRKDC	16		TMPRSS9	7		PRG4	6		hsa-mir-378f
PSMD13	16		ZNF292	7		SALL1	6		SRSF10
PSME4	16		ZBTB32	7		PRKAG1	6		MYOM3
PSORS1C1	16		TOX4	7		PTCHD2	6		COSM108233
PTPN13	16		WHSC1	7		PRKCE	6		COSM107595
RADIL	16		WIPI2	7		PER2	6		COSM79391
RFPL3	16		SLC4A8	7		RCN3	6		COSM111980
RFX7	16		ST6GALNAC5	7		PLK2	6		COSM128230
RGS12	16		THBS1	7		PLEKHH2	6		IL22RA1
RICTOR	16		STK32C	7		SCYL3	6		IL28RA
RPTOR	16		TECPR1	7		PWP2	6		GRHL3
SBNO2	16		SIRT1	7		PLCZ1	6		COSM70975
SCN5A	16		TFAP2D	7		PXK	6		C1orf201
SDK1	16		SPOCD1	7		PDE8B	6		COSM33529
SEC16B	16		THSD7A	7		NUP50	6		COSM69919
SEMA3A	16		SUPT6H	7		PBRM1	6		NIPAL3
SERHL2	16		TCF7	7		OR7G2	6		miR-653
SGK223	16		SLC10A3	7		NCKAP5	6		RCAN3
SIRPA	16		TEKT4P2	7		NSD1	6		C1orf130
SLC2A14	16		SORCS1	7		MLLT4	6		miR-504
SLC45A4	16		SLCO4A1	7		OR10T2	6		SRRM1
SLIT3	16		SLC12A8	7		NEDD4L	6		COSM76590
SLX4	16		TG	7		PA2G4	6		COSM79065
SMG1	16		SZT2	7		NEK11	6		COSM46466
SNX18	16		THOC6	7		NALCN	6		CLIC4
SP110	16		SEC14L1	7		MIR1231	6		miR-382
SPEG	16		SLITRK6	7		NUFIP2	6		RUNX3
SPTAN1	16		TAF1L	7		NFRKB	6		hsa-mir-4425
SRCAP	16		STK11IP	7		OFD1	6		28S_rRNA-related
SRGAP2	16		TMEM255A	7		MIR3689C	6		SYF2
SSBP3	16		SLC34A2	7		OR3A4P	6		C1orf63
TAF1C	16		TANC2	7		MON2	6		COSM83882
TBC1D1	16		SDHAP2	7		OTOGL	6		RHD
TBXA2R	16		TANGO2	7		NINL	6		AL928711.2
TCEB2	16		SPEG	7		PALM2	6		COSM32610
TCF4	16		SLC1A5	7		NKD1	6		AL928711.3
TENM1	16		SH3TC1	7		MYT1L	6		AL928711.1
TMEM132C	16		TBC1D16	7		NLRC3	6		TMEM50A
TOP1MT	16		TEX15	7		PCDHGA8	6		RHCE
TPCN2	16		TBC1D4	7		MVP	6		AL031284.2
TPO	16		TFEB	7		NUDT22	6		AL031284.1
TSPAN32	16		SOX11	7		NMT1	6		TMEM57
USP34	16		ST3GAL3	7		NCAPD3	6		COSM129782
WDR65	16		SHC4	7		MYBPC2	6		COSM120107
WIZ	16		THBS2	7		MIR647	6		LDLRAP1
XRRA1	16		SHROOM2	7		MEGF6	6		COSM81376
YLPM1	16		THRB	7		MGA	6		MAN1C1
YTHDC2	16		TCEAL2	7		NOTCH1	6		COSM108956
ZDBF2	16		SNAP47	7		OR2T29	6		SEPN1
ZMYND8	16		SOX30	7		NOTCH4	6		COSM79046
ZNF268	16		TMCO3	7		MYO7B	6		COSM81694
ZNF280A	16		SPECC1	7		NOXO1	6		COSM126085
ZNF292	16		SEC14L2	7		OSBPL1A	6		COSM40921
ZNF407	16		TCF12	7		NPC1L1	6		FAM54B
ZNF443	16		TCF20	7		P2RX7	6		COSM85624
ZNF618	16		SELE	7		NPR3	6		C1orf135
ZNF646	16		PLEKHH2	7		PABPC1	6		COSM127475
ZNF701	16		RBBP5	7		NR1H3	6		COSM125128
ABAT	15		SCN3A	7		PASK	6		STMN1
ACACA	15		POMT1	7		MYLK	6		hsa-mir-3917
ACE	15		PHF2	7		MYRF	6		PAFAH2
ACSF3	15		PDP1	7		NRDE2	6		COSM78256
ADAD2	15		SAFB2	7		NAA25	6		COSM72054
ADAM11	15		POU5F1B	7		MYLK2	6		U91-related
ADAMTS16	15		RAPGEF1	7		MID2	6		COSM117345
ADRM1	15		PPARA	7		MROH2B	6		EXTL1
AIM1	15		RCE1	7		MYO15B	6		COSM40067
ALKBH7	15		PPP1CA	7		PCNXL4	6		SLC30A2
ANKRD27	15		PHF20L1	7		ITIH1	6		TRIM63
ANKRD31	15		PPP1R13B	7		MBTPS1	6		COSM117486
ANKS1A	15		RSF1	7		LOC100507351	6		COSM23468
APOL4	15		PPRC1	7		LOC388849	6		PDIK1L
ARHGAP33	15		PNPLA7	7		ILF3	6		COSM115919
ARHGEF12	15		PRAMEF1	7		KDM5A	6		miR-197
ASMTL	15		POLR2A	7		INADL	6		miR-216/216b
ATP10A	15		PLB1	7		KCNA6	6		ZNF593
ATP10D	15		RAPGEF5	7		LOC100996350	6		CNKSR1
ATP7B	15		PREX2	7		KCNJ12	6		COSM95810
ATRN	15		RBM19	7		KCTD20	6		COSM117934
ATRX	15		PRG4	7		LOC727978	6		COSM111618
BACH2	15		RERE	7		LAMA4	6		CATSPER4
BAIAP2	15		PRR12	7		LEMD3	6		COSM79605
BAIAP3	15		RGS22	7		IL18BP	6		CEP85
BCORL1	15		PRRC2A	7		ITFG3	6		SH3BGRL3
BLK	15		RICTOR	7		MAMDC2	6		COSM111756
BTNL8	15		SDF4	7		KIAA1239	6		UBXN11
C10orf85	15		PLXNA2	7		MAP3K9	6		COSM128430
C1orf127	15		PER2	7		LPP	6		COSM127209
C1orf167	15		PLXND1	7		MASP1	6		CD52
C2CD3	15		PSORS1C1	7		LPPR3	6		AIM1L
CACNA1F	15		PML	7		IFT172	6		COSM83883
CACNA1S	15		PTCH1	7		KIAA1244	6		COSM88114
CBFA2T3	15		PDGFRA	7		KCNMA1	6		ZNF683
CCAR1	15		PLCG2	7		INO80	6		COSM128580
CCDC110	15		PITRM1	7		KIF24	6		COSM40991
CCSER1	15		PCNXL4	7		LRCH4	6		LIN28A
CD109	15		RAP1GAP2	7		KIAA2022	6		COSM26928
CECR2	15		PIK3C2G	7		ITGA7	6		miR-383
CHIA	15		NSD1	7		MADD	6		DHDDS
CHTF18	15		NPRL3	7		LEPRE1	6		COSM51606
CIT	15		MYO5A	7		KIF13A	6		miR-296/296-3p
CLCNKA	15		MUM1L1	7		KIAA1671	6		HMGN2
COL17A1	15		NEO1	7		KIAA1199	6		RPS6KA1
COL7A1	15		NAV2	7		LEPREL2	6		COSM96200
CPED1	15		NUP210L	7		LOC100499484-C9ORF174	6		hsa-mir-1976
CRY2	15		MYO6	7		LIG1	6		COSM86274
CTAGE10P	15		OVOS2	7		KIF13B	6		COSM95216
CTNNA1	15		MYO7A	7		LRRC1	6		COSM121772
CTSB	15		NRIP1	7		KIF16B	6		COSM48759
DCC	15		NBEAL2	7		LRRC31	6		hY3_RNA
DENND4A	15		NRP2	7		MARK1	6		COSM51463
DLC1	15		NKTR	7		KIAA1731	6		COSM51446
DNAAF3	15		NUMBL	7		MAST2	6		COSM51447
DOPEY2	15		MYO9A	7		JAK2	6		COSM51237
ELFN2	15		MYH7	7		LOC100996380	6		COSM133024
EXPH5	15		MFSD6	7		INTS4	6		COSM51244
FAM208B	15		OVGP1	7		MCMDC2	6		COSM51252
FAM20A	15		NLRP2	7		KIF20B	6		COSM51430
FLJ22184	15		NEDD9	7		KIAA1751	6		COSM130413
FN1	15		NLRP5	7		KLK1	6		COSM51470
FUT9	15		NEK1	7		MDM4	6		COSM51863
FXYD3	15		OR52N2	7		HAGHL	6		COSM51427
GPANK1	15		PADI4	7		FHAD1	6		COSM51240
GPC1	15		NOC3L	7		HEPH	6		COSM51226
GPN1	15		PAK6	7		FAM107B	6		COSM83884
GPR107	15		MED13L	7		GTF2E2	6		COSM51419
GPR111	15		MDGA2	7		FAM117B	6		COSM51222
GPR179	15		NOL8	7		FAM84A	6		COSM51486
GRID1	15		NTAN1	7		GCAT	6		COSM51449
GSG2	15		MIR4649	7		EML5	6		ARID1A
HCFC1	15		NUP205	7		ERGIC3	6		COSM51441
HK3	15		MGAM	7		F8	6		miR-486/486-5p
HLA-F-AS1	15		MIR711	7		FAM129B	6		PIGV
HLA-L	15		PCDH10	7		FNIP2	6		COSM81583
INTS1	15		IGHV4-28	7		GEMIN4	6		ZDHHC18
IPO8	15		MAP3K5	7		HDAC4	6		SFN
ITGA7	15		KCTD19	7		FGFR2	6		GPN2
JAK2	15		KIAA0586	7		HECTD4	6		GPATCH3
KCTD11	15		MBTPS1	7		FLJ22184	6		NUDC
KIAA0100	15		KIAA0753	7		HERC3	6		NR0B2
KIAA0586	15		LPA	7		FAM160A2	6		COSM71896
KIAA0753	15		KIAA1211	7		HIVEP3	6		C1orf172
KIAA1755	15		MAML2	7		GLP2R	6		COSM32644
KIF19	15		IL27RA	7		FIG4	6		TRNP1
KIF21B	15		KIAA0226L	7		GLTSCR1L	6		COSM127949
KLHL3	15		KIAA1549	7		GSE1	6		FAM46B
KMT2B	15		ITPR2	7		GOLGA3	6		AL137860.1
KRT84	15		INADL	7		FN1	6		COSM126929
KRTAP9-9	15		LOC100507351	7		HLA-DQB2	6		COSM81737
KSR2	15		IGF2R	7		FOXN3	6		SLC9A1
LAMA4	15		ICK	7		FBXO34	6		COSM40980
LAMB3	15		INO80D	7		HCFC1	6		WDTC1
LINS	15		KDM5A	7		FLNA	6		COSM40766
LOC100132891	15		INPP4A	7		HDAC9	6		COSM77015
LPA	15		KIAA0100	7		FER1L5	6		TMEM222
LRRC16A	15		KIF2C	7		HEATR5A	6		SYTL1
LRRC27	15		KIAA0226	7		FGD6	6		COSM76658
LTF	15		INPPL1	7		FGFR3	6		MAP3K6
MANEA	15		ITIH2	7		GPR125	6		COSM35620
MGAT5B	15		INTS1	7		FAM92B	6		COSM132724
MTRR	15		ITPR1	7		FMN2	6		COSM95716
MYLK	15		KLC1	7		HIATL1	6		COSM48936
MYO1D	15		LLGL2	7		FMO6P	6		COSM53554
MYO3A	15		KLHDC4	7		HIST1H2BO	6		COSM98926
MYRF	15		LOC100507053	7		FMR1	6		COSM121166
NAALADL2	15		KLHDC7B	7		EXOC1	6		COSM48534
NDRG2	15		KAT6B	7		GRIK4	6		FCN3
NFATC4	15		IPO9	7		EYS	6		CD164L2
NLRP8	15		LPHN1	7		GRIN2B	6		COSM88567
NMT1	15		KRT8	7		FILIP1L	6		miR-146
NOTCH1	15		KCNA4	7		GRM1	6		WASF2
NRIP1	15		KRTAP4-3	7		GALNT5	6		COSM25189
NSD1	15		MACROD1	7		GSDMC	6		COSM73273
NUP153	15		KRTAP5-3	7		ERCC2	6		COSM127280
NYNRIN	15		MAML1	7		GPATCH8	6		COSM21056
OR10G9	15		ISCU	7		HPS1	6		FGR
OR13C5	15		MAP10	7		FAM166B	6		COSM108739
OR2L8	15		KRTAP5-6	7		HSPA14	6		COSM77880
OR4C16	15		MAP3K15	7		GPR113	6		IFI6
OR51B5	15		ITGA1	7		GPR123	6		FAM76A
OR8H3	15		MAP4K4	7		GPR146	6		miR-490/490-3p
PACS1	15		LAMA3	7		CPAMD8	6		STX12
PADI4	15		MAST4	7		CIT	6		COSM32714
PALLD	15		LAMB3	7		CYFIP2	6		COSM40662
PARK2	15		ITGAD	7		CTNNA1	6		miR-136
PBRM1	15		ITPK1	7		DOCK1	6		PPP1R8
PCNX	15		HECW1	7		CMTM5	6		ACA35
PDE11A	15		HAGHL	7		CDHR5	6		COSM125540
PDE2A	15		GABRE	7		DIS3	6		C1orf38
PDLIM5	15		GCNT2	7		EFCAB6	6		COSM77376
PDXK	15		HDAC5	7		CLHC1	6		RPA2
PEG10	15		GIGYF1	7		COL6A2	6		COSM107726
PHF2	15		ERGIC3	7		CSPG4	6		SMPDL3B
PHIP	15		FGFR1	7		CHD7	6		COSM78550
PI4KA	15		ERBB2IP	7		CTTNBP2	6		COSM80554
PIK3C2G	15		EMR2	7		CDHR3	6		COSM121912
PIWIL4	15		HCG4	7		DAB2IP	6		COSM82380
PLG	15		FAM208B	7		CKAP5	6		XKR8
PLK2	15		HDLBP	7		CNTN3	6		EYA3
POM121	15		FKBP5	7		CRTC1	6		COSM70665
POMT1	15		FAM166B	7		CNTN4	6		COSM122922
POTED	15		GOLGA4	7		CSF1R	6		COSM74563
PRDM16	15		HLA-DPA1	7		CCDC38	6		SPCS2
PRG4	15		GOLGB1	7		CCDC37	6		PTAFR
PRH1-PRR4	15		GAS8	7		CD109	6		AL353354.1
PRRC2C	15		FLRT2	7		CXCR5	6		DNAJC8
PSG9	15		GTF3C1	7		DACT2	6		ATPIF1
PSPH	15		GPAM	7		CHD6	6		SESN2
R3HDM2	15		HCFC1	7		CCDC64	6		COSM126099
RAB17	15		FMN1	7		DCUN1D3	6		COSM83885
RABEP1	15		HDAC4	7		CCDC158	6		COSM25346
RAPH1	15		FMNL2	7		CPLX2	6		COSM81696
RGS6	15		HDGF	7		CSPP1	6		COSM36784
RNF123	15		FAM104A	7		CLSTN1	6		ACA40-related
RNF182	15		HECTD4	7		CDH11	6		MED18
RPS6KA2	15		FAM46C	7		CEACAM21	6		COSM124393
SBSN	15		EML6	7		CEP170B	6		PHACTR4
SEC14L3	15		GPR124	7		CREB5	6		COSM111458
SETD2	15		HIPK2	7		CLCN7	6		U17a
SH3BP4	15		GPS1	7		CDK17	6		U17b
SHARPIN	15		EXOC3L1	7		CUX1	6		RCC1
SLC12A5	15		GREB1	7		DEPDC5	6		AL513497.2
SLC12A8	15		ESPL1	7		COL4A3	6		COSM72397
SMARCAD1	15		GRIP2	7		CTBS	6		TRNAU1AP
SRL	15		FER1L5	7		COL4A4	6		COSM119886
SRPK3	15		GRM1	7		DHX57	6		ACA61
TBC1D4	15		FAM86DP	7		DCLRE1C	6		ACA44
TMEM132B	15		GAREM	7		DIAPH2	6		U98a
TNS3	15		EGR2	7		CWF19L2	6		RAB42
TOPBP1	15		CDK18	7		CRTAM	6		TAF12
TRAFD1	15		DGKB	7		CACNA2D2	6		COSM78605
TRAPPC12	15		CERS2	7		ASXL2	6		COSM121996
TRIM13	15		DOCK5	7		AKAP13	6		U11
TRIM41	15		CFHR4	7		ATP7A	6		GMEB1
TRNAG10	15		DDX42	7		ACTBL2	6		ACA12-related
TTC21A	15		CHTF18	7		ANKRD11	6		YTHDF2
UGGT2	15		CCDC107	7		BTN2A1	6		COSM77048
UGT2B28	15		CIC	7		ABCC2	6		COSM127034
USP19	15		DNMT3B	7		ALDH1B1	6		OPRD1
USP36	15		CCDC27	7		ANKRD28	6		COSM39537
VPS9D1	15		DYSF	7		ATP10B	6		COSM116785
VWA8	15		CLCN2	7		ADAM20	6		EPB41
ZBED4	15		DCHS2	7		ANAPC1	6		COSM70614
ZNF275	15		CLHC1	7		ANKS1B	6		COSM117026
ZNF391	15		DENND4C	7		AFAP1L2	6		COSM116237
ZNF814	15		CLOCK	7		ATXN2L	6		SRSF4
ZNFX1	15		DISP2	7		ACSL1	6		COSM118749
A2M	14		CLSPN	7		AGBL5	6		MECR
ABCB5	14		DMGDH	7		ACSL4	6		COSM75387
ACSL1	14		CCDC40	7		ANK2	6		COSM116496
ADAM12	14		DNAJC13	7		C10orf68	6		PTPRU
ADAMTSL2	14		CCDC41	7		CAPRIN2	6		COSM39135
ADCY3	14		DOCK10	7		C1S	6		COSM28473
AFAP1L2	14		CCDC60	7		BACE1	6		COSM125696
AFF3	14		CCDC129	7		ACRC	6		COSM106577
ANKLE2	14		CNTNAP3B	7		ARHGEF16	6		COSM33463
ANKRD11	14		EFCAB6	7		CACNA1A	6		COSM32381
ANKRD33	14		COA1	7		ANKS3	6		COSM121685
ARHGEF3	14		ELFN2	7		ANKRD31	6		COSM72357
ATP11C	14		COBL	7		ANO4	6		MATN1
ATRNL1	14		DCTN2	7		ATP2B2	6		COSM121172
B4GALNT1	14		CCDC88B	7		AOX1	6		LAPTM5
BICD1	14		DENND4A	7		BTBD7	6		hsa-mir-4420
BMP1	14		COL18A1	7		BBC3	6		SDC3
BRD2	14		DFNA5	7		ASCC3	6		COSM126055
BRWD3	14		CC2D2A	7		CBFA2T3	6		miR-411
BSG	14		DISP1	7		BTNL8	6		PUM1
BTN2A1	14		CD109	7		APAF1	6		U103
BTN3A2	14		DIXDC1	7		ABCC6	6		COSM125701
C15orf39	14		CORO6	7		BCR	6		COSM132755
C17orf77	14		CDH24	7		C10orf118	6		COSM83886
C20orf26	14		CPNE1	7		BDKRB2	6		COSM117731
C4orf50	14		DNAAF3	7		C10orf2	6		COSM40521
C5	14		CPSF6	7		BDNF	6		NKAIN1
CA6	14		CDK5RAP2	7		ASPG	6		COSM69270
CACNA1D	14		ELN	7		BICC1	6		SNRNP40
CACNA2D4	14		DNM2	7		AR	6		COSM129338
CAPN2	14		CRHR1	7		AEN	6		ZCCHC17
CCDC88B	14		DOCK1	7		ARAF	6		COSM78799
CCT7	14		CRNKL1	7		AIRE	6		FABP3
CDK5RAP2	14		DOCK2	7		ADAR	6		COSM119933
CDKL1	14		CSNK1G1	7		BMP1	6		SERINC2
CELA1	14		DOCK9	7		C3	6		COSM118186
CEP290	14		CSPP1	7		BMPR2	6		BC104455
CEP68	14		CELSR1	7		C8orf44	6		TINAGL1
CHAF1A	14		CDC42BPA	7		ABCA1	6		HCRTR1
CHD9	14		E2F7	7		AMER2	6		COSM74876
CHL1	14		CDC42BPB	7		APC	6		PEF1
CIB1	14		EGFR	7		ANGEL1	6		COSM121526
CNTN2	14		CYP2F1	7		BRCA1	6		COSM70242
CNTNAP4	14		EIF5	7		ADCY2	6		COL16A1
COBL	14		DAAM1	7		ARMCX4	6		COSM70243
COL1A1	14		DCHS1	7		CAD	6		COSM69327
COL20A1	14		CYP2D6	7		BRWD1	6		COSM74208
COX6B2	14		CACNA2D4	7		CAMKK2	6		COSM79669
CYP2D6	14		C16orf71	7		ANKLE1	6		COSM81035
CYP2F1	14		BRWD1	7		AK9	6		COSM70245
CYP4F12	14		ALKBH7	7		A2ML1	6		BAI2
DDX42	14		C7orf43	7		B3GNT5	6		COSM110175
DGKZ	14		ALPK1	7		ARID1A	6		COSM41092
DHX37	14		BOC	7		ARMCX3	6		COSM116236
DISP2	14		A2ML1	7		TNIP1	5		COSM127417
DLG4	14		C10orf137	7		ZNF589	5		COSM95769
DMKN	14		AMER3	7		TRPS1	5		COSM93932
DNAJC13	14		C21orf58	7		WDR90	5		COSM93934
DNM1P46	14		ANKLE2	7		ZNF644	5		COSM95770
DSCAM	14		CACNA1D	7		WDR96	5		COSM116879
DTNBP1	14		ANKRD28	7		ZNF429	5		COSM95771
EFCAB4B	14		BFSP1	7		ZEB1	5		COSM93935
EHBP1L1	14		ADAM22	7		UACA	5		COSM93936
ELP2	14		BRD4	7		ZFAND3	5		COSM69792
EPB41L2	14		ADAM3A	7		ZNF616	5		hsa-mir-4254
EPB41L4A	14		BTBD9	7		WARS	5		COSM76571
EPHB3	14		ANLN	7		TSEN34	5		SPOCD1
FAHD1	14		C10orf90	7		TWISTNB	5		COSM76572
FAM104A	14		AOX1	7		ZCCHC14	5		COSM32922
FAM118A	14		C1orf112	7		ZFHX2	5		COSM76573
FAM194B	14		APOB	7		ZNF449	5		COSM72778
FARP1	14		ACACA	7		TPTE	5		PTP4A2
FGFR1	14		AQP12B	7		ZNF479	5		AL136115.1
FNBP1	14		AKNA	7		TRPM2	5		KHDRBS1
FNDC3B	14		ADAMTS16	7		WDR65	5		COSM71285
GALNS	14		CACNA1F	7		ZSWIM4	5		TMEM39B
GIGYF2	14		ARAP3	7		UBD	5		hsa-mir-5585
GLI3	14		CAPN5	7		UBR4	5		COSM116928
GMCL1P1	14		ARFGEF2	7		WDR72	5		KPNA6
GPER	14		BMPR2	7		TPTE2	5		miR-425/489
GRIN2B	14		ABCC10	7		ZBTB45	5		TXLNA
GRIP2	14		BPTF	7		TTC29	5		COSM130022
GRM1	14		ABCC12	7		TNRC6C	5		COSM78731
HAGHL	14		BRINP1	7		ZIM3	5		COSM76916
HPN-AS1	14		ARHGEF40	7		VAPA	5		COSM117216
IGHV1-24	14		AIM1L	7		ZKSCAN4	5		CCDC28B
IL12RB1	14		ADAMTSL1	7		TRIM13	5		COSM127555
INO80D	14		C10orf112	7		ZMIZ1	5		IQCC
IQGAP3	14		ARID4B	7		ZNF432	5		COSM71182
ITGA11	14		AKAP11	7		UCN2	5		COSM80017
ITIH1	14		ARMCX3	7		TPSD1	5		COSM71183
ITIH2	14		C12orf55	7		TTC38	5		DCDC2B
KANK2	14		ABCC6	7		TNKS1BP1	5		TMEM234
KIAA1324	14		C17orf62	7		ZNF169	5		COSM70588
KIAA1614	14		ATP5SL	7		USP13	5		EIF3I
KIDINS220	14		C1orf173	7		WWC1	5		COSM127872
KIR3DL1	14		ATP7B	7		TRMT2A	5		AL121991.1
KLK1	14		C5orf56	7		UGT2A1	5		COSM70699
KRT32	14		ATP8B2	7		TNXA	5		COSM111667
KRT4	14		AKAP2	7		WWC2	5		COSM120108
LAMC2	14		ATRNL1	7		ZBTB10	5		LCK
LILRB4	14		AACS	7		ZNF229	5		COSM35772
LIMK2	14		B4GALNT1	7		USP36	5		COSM13333
LOC101928006	14		CACNA1C	7		WWOX	5		COSM48482
LOC101929561	14		BACE1	7		ZNF623	5		COSM94600
LOC349160	14		ACACB	7		TTK	5		COSM80098
MAN2A1	14		AFF3	7		WDR76	5		COSM95623
MAST3	14		ACAD10	7		TXK	5		HDAC1
MED16	14		BCKDHA	7		ZNF701	5		COSM71028
MEF2A	14		CAMSAP2	7		TTLL12	5		COSM94440
MIR3689C	14		AGPAT1	7		ZNF774	5		COSM94441
MON2	14		CASP10	7		TRIM58	5		COSM79221
NFIB	14		BEND4	7		ZC3H13	5		MARCKSL1
NHSL2	14		CAST	7		WDR64	5		LOC100128071
NINL	14		ZNF890P	6		TOX3	5		TSSK3
NLRC3	14		ZYX	6		ZNF335	5		COSM98839
NLRP4	14		TRPM4	6		TOX4	5		BSDC1
NOS2	14		TRBV6-5	6		UNC5CL	5		COSM109839
NPY4R	14		TRIM13	6		TSSC4	5		COSM39373
NUDT22	14		ZKSCAN8	6		ZNF33B	5		COSM98012
NUGGC	14		UBA1	6		ZCCHC24	5		COSM53757
NWD1	14		USP43	6		ZNF341	5		ZBTB8B
ODF3	14		ZNF611	6		UBN1	5		RP1-27O5.3
OR10G4	14		TPSD1	6		TXNDC2	5		ZBTB8A
OR2T4	14		ZNF701	6		VPS37A	5		ZBTB8OS
OSBPL1A	14		USPL1	6		SOGA1	5		COSM130283
OXA1L	14		TRBC2	6		SPSB1	5		RBBP4
PADI2	14		WDYHV1	6		STK36	5		COSM76183
PAN2	14		USP42	6		SUPT20HL2	5		SYNC
PARD3B	14		ZNF16	6		SHROOM4	5		COSM72862
PCDH1	14		YLPM1	6		SUSD2	5		KIAA1522
PCNXL2	14		ZNF197	6		SIGLEC12	5		COSM120109
PDE1B	14		ZNF606	6		SLC24A3	5		YARS
PDE1C	14		ZNF214	6		TMC7	5		COSM107220
PDXDC1	14		ZNF638	6		SV2B	5		COSM106574
PIGN	14		WFS1	6		ST20	5		S100PBP
PIPSL	14		VPS4A	6		SPOCD1	5		FNDC5
PLB1	14		TTC21A	6		SNX17	5		COSM74689
PLEKHH1	14		TPM2	6		SLC44A4	5		COSM79984
PNPLA7	14		ZNF22	6		SOGA2	5		HPCA
POLQ	14		USP32	6		SGSM2	5		TMEM54
POM121L12	14		ZNF236	6		SETD2	5		RNF19B
POTEC	14		ZNF862	6		SRFBP1	5		AK2
PPARGC1A	14		ZNF248	6		SLC1A7	5		ADC
PRODH	14		TRIP12	6		SRGAP2	5		COSM69555
PRRT2	14		TRNAG1	6		TEAD2	5		COSM73585
PTCH1	14		WDR35	6		SEMA6D	5		TRIM62
PTGFRN	14		TUT1	6		TEK	5		COSM129907
PTPRK	14		YEATS2	6		SH3BP5L	5		ZNF362
RAB11FIP1	14		TRIM58	6		SHROOM3	5		A3GALT2
RALGAPA2	14		UNKL	6		SYNE3	5		PHC2
RAPGEF2	14		ZNF268	6		TESPA1	5		COSM72166
RASGRF1	14		UBN2	6		SH3RF3	5		hsa-mir-3605
RECQL4	14		ZNF276	6		SPATA1	5		COSM125328
RELL2	14		UBOX5	6		SEMA5A	5		COSM77176
RHOT2	14		ZNF282	6		TEX261	5		ZSCAN20
RNH1	14		TTLL3	6		SLC6A11	5		COSM83887
RNU2-2P	14		TTBK1	6		SPTB	5		COSM40787
RUFY4	14		ZBTB41	6		TMEM63C	5		CSMD2
SBF1	14		TTC3	6		SLC44A3	5		COSM79699
SCYL3	14		TOPBP1	6		SYT11	5		COSM126637
SDF4	14		ZNF335	6		SOS1	5		COSM83888
SELE	14		USP26	6		SYT14	5		COSM122379
SFI1	14		U2AF1L4	6		SOWAHB	5		COSM115960
SGSM1	14		VTI1A	6		SPRED3	5		COSM88529
SHC4	14		TTC34	6		SPATA6L	5		COSM79700
SHROOM3	14		TMPRSS15	6		TMEM143	5		COSM110408
SLC22A24	14		ZNF407	6		SLC22A20	5		COSM122380
SLC4A4	14		TRIP11	6		TMEM198	5		COSM79701
SLC6A5	14		TMEM52	6		TECPR1	5		COSM122381
SLC6A6	14		TRPV1	6		TMEM63A	5		COSM127729
SLC7A10	14		XPO7	6		SMARCA1	5		COSM110251
SLCO1B3	14		TNFAIP2	6		SKIDA1	5		COSM123621
SLCO5A1	14		ZNF429	6		TEKT4	5		COSM118972
SORCS2	14		USP36	6		SLC26A6	5		COSM107343
SP100	14		XRRA1	6		SGMS1	5		C1orf94
SPAG17	14		USP39	6		TANC1	5		COSM127479
SPECC1	14		ZNF493	6		SETMAR	5		hsa-mir-552
SRGAP3	14		TUBA8	6		TANC2	5		C1orf212
ST20	14		XYLT1	6		SNTG2	5		COSM74752
STK11IP	14		ZSCAN20	6		SPRY3	5		COSM40139
STK32C	14		TRIM66	6		SLC39A10	5		GJB3
STON1	14		ZNF521	6		TAPT1	5		GJA4
SZT2	14		VPS39	6		SI	5		COSM40138
TAS1R2	14		TLK1	6		SLC7A8	5		DLGAP3
TELO2	14		STAT3	6		SOAT1	5		COSM117469
TGM1	14		TMEM25	6		TARP	5		COSM70461
TLN1	14		SMARCA4	6		STAM2	5		COSM77587
TLR10	14		SMAD7	6		SLC2A11	5		ZMYM6
TMEM110	14		SNX19	6		STARD13	5		ZMYM6NB
TMEM194B	14		TMEM131	6		SLC8A3	5		COSM111728
TMEM99	14		SMARCAD1	6		TGFBR1	5		COSM77085
TMPRSS13	14		SLC5A9	6		TBC1D31	5		COSM80775
TMTC1	14		SPPL2B	6		THADA	5		ZMYM1
TNKS1BP1	14		TGFBR1	6		TBC1D4	5		COSM130345
TNRC6A	14		SEC1P	6		SIK3	5		COSM130346
TOX4	14		SUV420H1	6		TBC1D9B	5		SFPQ
TP53I13	14		SETX	6		TIAM1	5		COSM69159
TRBV4-2	14		TM9SF1	6		TBCB	5		COSM27260
TRIM29	14		TANC1	6		SORBS3	5		ZMYM4
TRNAM19	14		TMEM180	6		SLC9A5	5		E2-related
TUBGCP2	14		SEC24B	6		SOS2	5		COSM21824
TXNDC2	14		TESK2	6		TBPL1	5		COSM36874
TXNRD1	14		SOCS2	6		STPG1	5		COSM73384
UBC	14		SECISBP2L	6		SLCO2A1	5		COSM117214
UBR2	14		SLC18A2	6		TM9SF3	5		COSM33366
UGGT1	14		TFIP11	6		TCF20	5		hY5_RNA-related
URGCP	14		SLC1A2	6		TMC1	5		COSM123905
VPS13A	14		SIPA1L3	6		SSR1	5		KIAA0319L
VPS41	14		SEZ6L	6		TMC3	5		COSM106830
VPS8	14		SNORA65	6		TCIRG1	5		COSM36587
WDFY3	14		SEMA3E	6		STXBP5L	5		NCDN
WDR81	14		SIRT3	6		SSX2IP	5		COSM33061
ZC3H3	14		SLC2A14	6		SLC12A6	5		COSM83889
ZCCHC14	14		SKA3	6		SEMA4C	5		TFAP2E
ZFP3	14		SGK223	6		SP140	5		PSMB2
ZIM2	14		SYMPK	6		SYTL5	5		COSM109118
ZNF217	14		SHPRH	6		TMEM63B	5		CLSPN
ZNF22	14		TMEM132C	6		SLC7A1	5		COSM70208
ZNF276	14		SGMS1	6		TAF1C	5		COSM127659
ZNF320	14		SPG11	6		SPHK2	5		COSM110265
ZNF419	14		TBP	6		PLCB3	5		COSM39711
ZNF516	14		STAG3	6		PPFIBP2	5		COSM127660
ZNF623	14		SRCIN1	6		PRPF40A	5		EIF2C4
ZNF665	14		SLC5A4	6		RAPGEF4	5		COSM70585
ZNF813	14		SMARCC1	6		PPP1R12A	5		COSM122803
ZNF92	14		SLC8A3	6		RAPGEFL1	5		EIF2C1
ABCA2	13		TBX4	6		SEC14L1	5		COSM24660
ABCC11	13		SPAG17	6		PIP5K1B	5		COSM74494
ABCG1	13		SETBP1	6		PEPD	5		EIF2C3
ACOT11	13		SH3PXD2B	6		PITPNA	5		COSM121101
ACTL7B	13		SH3BP4	6		POGK	5		COSM120879
ACTN3	13		SMOX	6		PTCH1	5		COSM122802
ACTN4	13		SOS2	6		RAD50	5		TEKT2
ADAMTS1	13		TGIF1	6		RB1CC1	5		ADPRHL2
ADAMTS12	13		TCEB3B	6		RAF1	5		COSM83890
ADAMTS2	13		SDK2	6		PGR	5		COSM128690
ADAR	13		SIDT1	6		RAP1GAP2	5		COL8A2
ADSSL1	13		SUCO	6		PLXNC1	5		TRAPPC3
AEN	13		SIGIRR	6		POU5F1	5		COSM40982
AGRN	13		SNX17	6		RC3H1	5		MAP7D1
AIM1L	13		SSTR5	6		RRNAD1	5		COSM80151
ANKMY1	13		TIRAP	6		RCC1	5		COSM51131
ANKRD28	13		TCFL5	6		RUNX1	5		COSM71559
ANKS1B	13		TLE3	6		PTGFRN	5		COSM22056
ANXA11	13		SMARCD2	6		RAB11FIP4	5		COSM72974
APBB1	13		TLL1	6		POM121L12	5		COSM76728
APPL2	13		SMC1A	6		RAB36	5		COSM95676
AQP7	13		SLTM	6		REEP1	5		COSM72976
AQPEP	13		SLC39A5	6		PSG4	5		THRAP3
ARFRP1	13		TMCC1	6		RELL2	5		COSM81811
ARHGAP32	13		SOX4	6		PLXNA2	5		COSM96230
ARHGEF37	13		TMEM110	6		PHC3	5		SH3D21
ARNT	13		SLC44A5	6		PEX5	5		COSM83891
ASTN2	13		TMEM132B	6		RET	5		FAM176B
ASXL3	13		SP110	6		PPP3CA	5		COSM83892
ATF6	13		TMEM143	6		PTPN2	5		AL591845.1
ATP11A	13		SEMA4F	6		PDE8A	5		STK40
ATP13A2	13		SKIDA1	6		PTPN23	5		COSM21376
ATP13A5	13		SIGLEC12	6		RPGRIP1	5		COSM13362
ATP2B2	13		SYNE3	6		RGMB	5		COSM80593
ATP6V1B1	13		SECISBP2	6		PNMAL1	5		COSM21314
AVL9	13		SMAD5	6		PREX1	5		COSM124228
BAZ1A	13		SLC5A10	6		POF1B	5		OSCP1
BAZ2B	13		TMEM50B	6		RGS3	5		COSM75800
BCKDHA	13		PDS5B	6		PRRC2B	5		E3-related
BFSP1	13		PRB4	6		PDS5B	5		COSM77373
C10orf68	13		PPP1R36	6		RUFY4	5		COSM83893
C10orf90	13		PTGER3	6		POM121L2	5		COSM54352
C17orf80	13		RP1	6		RUSC1	5		MRPS15
C21orf128	13		PDE1B	6		POM121L4P	5		COSM71689
C2orf71	13		PHF3	6		PLG	5		CSF3R
CADPS	13		PTPN2	6		PI4KB	5		COSM42642
CAMTA1	13		PLCB3	6		PKN3	5		COSM42643
CAPN14	13		PTPRD	6		PDE4B	5		COSM70311
CAPN8	13		RIPK4	6		S100A4	5		miR-758
CCDC108	13		PLCZ1	6		RIMS2	5		GRIK3
CCDC175	13		PLCB4	6		PSD2	5		COSM118745
CCDC38	13		PTPRO	6		PRKCD	5		COSM32476
CCM2	13		SAMD11	6		SARDH	5		COSM108522
CCP110	13		PPP1R9A	6		PGM1	5		COSM79942
CD6	13		PTCD3	6		PLA2R1	5		COSM70982
CEACAM21	13		PTPRR	6		RNF111	5		hsa-mir-4255
CERS2	13		PRRC2B	6		PLCB4	5		ZC3H12A
CLCN1	13		PHC3	6		PLEKHG2	5		COSM73337
CLHC1	13		RHOT2	6		PIK3CG	5		COSM73338
CNGB1	13		PTX4	6		PNMA3	5		MEAF6
CNTN4	13		RIOK2	6		PIK3R6	5		miR-125a-3p
CNTNAP2	13		PWP2	6		PTPRR	5		hsa-mir-5581
COL19A1	13		RNF182	6		PFAS	5		SNIP1
COL1A2	13		PZP	6		RNH1	5		COSM24277
CREBBP	13		RPS6KA3	6		PPP2R3A	5		COSM118093
CRHR1	13		QSER1	6		PHF2	5		DNALI1
CRNKL1	13		PLXNB3	6		PSME2	5		COSM33171
CSNK1G1	13		RAB11FIP4	6		ROCK1	5		COSM74409
CUX2	13		PHTF2	6		RAPGEF2	5		GNL2
CYP21A2	13		RAB3GAP2	6		PDCD11	5		COSM79911
D2HGDH	13		PDZD8	6		R3HDM2	5		COSM117466
DALRD3	13		PHF10	6		PSG9	5		RSPO1
DCHS1	13		PTBP1	6		PRSS3	5		C1orf109
DDR1	13		PDXDC1	6		PCDH19	5		CDCA8
DHX57	13		SCN7A	6		MTMR7	5		COSM39935
DIS3	13		PDLIM5	6		NET1	5		EPHA10
DOPEY1	13		RGS12	6		PCSK1	5		COSM98890
DUOX2	13		PRKAG1	6		NFATC4	5		COSM131743
EDEM3	13		RGS3	6		MGLL	5		COSM131742
EFTUD1	13		RAP1GDS1	6		MLXIP	5		COSM6153
EIF3A	13		RHOBTB1	6		MIR5001	5		COSM131741
ELL2	13		PRKAG2	6		NOS2	5		MANEAL
EML1	13		POU2F3	6		MUM1L1	5		YRDC
EMR2	13		PROSER1	6		PAPOLA	5		COSM130261
EPHA8	13		RIMKLA	6		MMP2	5		C1orf122
EPHB4	13		RAPGEF6	6		NFIB	5		MTF1
ERAP2	13		PLOD2	6		NIPAL3	5		AL929472.1
ERCC1	13		RAPGEFL1	6		NR5A2	5		COSM75472
ERGIC3	13		RNF123	6		NSUN2	5		COSM118174
ESPNL	13		PRPF40A	6		NBPF3	5		INPP5B
EVC	13		PRX	6		NIPBL	5		COSM87780
FAM178A	13		RBBP8	6		MYO9B	5		COSM128240
FANCI	13		RPGR	6		NCOA3	5		COSM77895
FBLN2	13		PRPF8	6		MYH3	5		COSM13664
FBXO34	13		RRP1	6		MROH9	5		SF3A3
FDFT1	13		RBM25	6		NDRG2	5		FHL3
FIG4	13		PLXNA3	6		NCAM1	5		UTP11L
FLT4	13		RBMS3	6		PAPPA2	5		COSM130136
FOXN3	13		PCK2	6		NEIL3	5		COSM125506
GALNT5	13		PPP2R2B	6		PAX6	5		hsa-mir-3659
GEN1	13		PDE10A	6		NEK1	5		RRAGC
GOLGA4	13		RECQL	6		NFKB2	5		COSM72491
GP6	13		PSME4	6		NUTM1	5		MYCBP
GPAM	13		RELL2	6		NPRL3	5		GJA9
GPATCH8	13		PIK3C2B	6		NWD1	5		COSM123364
GPR61	13		PCDHB17	6		NAV1	5		RHBDL2
GPRC6A	13		PSRC1	6		NXF1	5		AKIRIN1
GPS1	13		REST	6		MTX3	5		COSM124706
GRIK4	13		PHF7	6		NYNRIN	5		NDUFS5
GSN	13		PPIL2	6		NRCAM	5		MACF1
HDAC7	13		SCN11A	6		NLRP11	5		COSM110856
HEATR5A	13		REV1	6		MMRN1	5		COSM124263
HLA-DPB1	13		PIGR	6		OBSL1	5		COSM107849
HNF1A	13		PIK3R3	6		MYOF	5		COSM119701
HS1BP3	13		PRDM9	6		NLRP13	5		COSM78027
HSPB7	13		RFPL4B	6		MNDA	5		COSM39199
ICAM3	13		PDGFC	6		MICA	5		COSM118331
IGHV3-64	13		RGL1	6		MYH4	5		COSM33285
IL17RA	13		PFAS	6		MYO1E	5		KIAA0754
IRS4	13		PTK7	6		PADI3	5		COSM78031
ITGA4	13		PBRM1	6		OLFML2B	5		COSM124268
ITSN1	13		PABPC5	6		PAPD7	5		COSM40290
IVL	13		MIR675	6		OR10AD1	5		COSM75330
KANK3	13		MTOR	6		MYOM3	5		COSM32611
KDM5A	13		PARD3	6		OR10AG1	5		COSM54353
KIAA1462	13		NDUFAF7	6		PARK2	5		COSM118625
KIF13B	13		MFAP3L	6		MXRA5	5		AL365277.2
KIF2B	13		NDUFS3	6		MIR711	5		COSM33238
KIR3DL3	13		NBAS	6		NLRP8	5		COSM106330
KLHDC3	13		MYCBP2	6		MRGPRG-AS1	5		BMP8A
KLHDC7B	13		PCDH15	6		OR2H2	5		chr1.tRNA8-PseudoCTT
KLHL29	13		MYH1	6		MTR	5		PABPC4
KLK10	13		NPIPB15	6		MTMR3	5		ACA55
KRT74	13		NUCB1	6		PCDH17	5		HEYL
KRTAP5-7	13		MRC2	6		NME8	5		COSM79970
LATS2	13		NUFIP2	6		MZT2B	5		NT5C1A
LEPRE1	13		OSBPL1A	6		OR2T34	5		COSM71887
LIG1	13		NEDD4	6		MLLT6	5		HPCAL4
LINC00955	13		OTOGL	6		MFF	5		COSM39314
LOC100294362	13		MFRP	6		NARG2	5		PPIE
LOC400499	13		MRS2	6		MPP5	5		BMP8B
LPCAT2	13		MYOM1	6		MLH1	5		COSM118918
LRP5	13		PACS1	6		OR52D1	5		COSM87802
LRRN2	13		MIER2	6		MTUS1	5		TRIT1
LSP1	13		NCAPD3	6		OR5F1	5		COSM131052
MAD1L1	13		NET1	6		MEF2C	5		COSM69026
MADCAM1	13		PARM1	6		OR5H1	5		COSM116935
MAML3	13		NF1	6		NBR1	5		COSM85730
MAU2	13		NQO2	6		OR6V1	5		COSM53480
MBNL1	13		MLF1IP	6		OR7E156P	5		MYCL1
MCM10	13		MMRN2	6		NUP210	5		MFSD2A
MFRP	13		OFCC1	6		MSH5	5		COSM78081
MORC2	13		NAT10	6		NECAB3	5		COSM121192
MROH8	13		OGFR-AS1	6		NFE2L1	5		COSM83895
MRVI1	13		OSBP2	6		IGHV5-51	5		COSM121193
MSH5	13		NFATC1	6		KLK10	5		CAP1
MTG1	13		OTOA	6		LTBP2	5		COSM74004
MUTYH	13		MYT1L	6		IL17RA	5		PPT1
MYH4	13		MRPL53	6		LEPROT	5		COSM78339
MYH7B	13		METTL17	6		IL27RA	5		COSM69287
MYO1G	13		NMT1	6		LPAR1	5		RLF
MYO5A	13		NGRN	6		INHBA-AS1	5		COSM72444
NACAD	13		MYO1G	6		MAST4	5		TMCO2
NADSYN1	13		OR2W3	6		INO80D	5		COSM73004
NAV1	13		MYO3B	6		LAMA3	5		ZMPSTE24
NBEAL2	13		MZT2B	6		INPP4B	5		COL9A2
NECAB2	13		MSH5	6		LILRA2	5		COSM111727
NEDD9	13		NHLRC2	6		INSRR	5		COSM70271
NEIL3	13		MMP28	6		LOC101928638	5		COSM112016
NFAT5	13		OR51B6	6		INTS1	5		SMAP2
NOL8	13		NCAN	6		LRIG3	5		COSM126314
NPC1L1	13		OR51I1	6		IPPK	5		COSM118346
NPLOC4	13		NPAT	6		MAP3K6	5		ZNF643
NUP62	13		NHLRC4	6		IQCE	5		COSM73470
OR51F1	13		NPC1L1	6		MCRS1	5		COSM73471
OR52D1	13		OR5I1	6		IRS1	5		COSM111475
OR52N4	13		PARP14	6		KRTAP4-1	5		ZNF642
OR5F1	13		MLLT6	6		ITGA2B	5		ZNF684
OR5P2	13		NCL	6		LCN6	5		COSM126479
OR6T1	13		OR5L2	6		ITIH4	5		RIMS3
OR8H2	13		PATZ1	6		LGR4	5		AL031289.2
PARP9	13		NIN	6		ITPKA	5		NFYC
PDHX	13		PCBP1-AS1	6		LIPJ	5		mir-30e
PFAS	13		OR6C68	6		JAKMIP2	5		mir-30c-1
PHLPP2	13		MTMR3	6		LOC100129520	5		COSM23534
PITPNM3	13		MPV17	6		KANK2	5		KCNQ4
PLCB2	13		NBR1	6		LOC101929455	5		COSM40215
PLCD1	13		NCAM1	6		KCNK10	5		CITED4
PLCH1	13		NDRG2	6		LPPR2	5		CTPS
PLXNA3	13		KLK10	6		KCNQ2	5		COSM122414
POM121L2	13		LPHN2	6		LRRC61	5		COSM110432
PPARA	13		KIAA2018	6		KCNS3	5		SLFNL1
PPP6R1	13		IL17RC	6		MALSU1	5		SCMH1
PRDM10	13		KCNH2	6		KCP	5		COSM126027
PRR12	13		KIF1C	6		MARCH1	5		FOXO6
PRR14L	13		IBTK	6		KDM1B	5		EDN2
PRX	13		INO80E	6		KLHL25	5		COSM127865
PSG1	13		IPO11	6		KDM4B	5		HIVEP3
PTCH2	13		KIAA1239	6		IL11RA	5		COSM123607
PTCHD3	13		LRCH4	6		KDM6A	5		COSM71071
PTPRE	13		KIF26A	6		KRT5	5		GUCA2B
PTPRF	13		LRRN2	6		IFNE	5		GUCA2A
PTPRZ1	13		LAMA5	6		KTN1	5		COSM83897
PXK	13		IQSEC2	6		KHSRP	5		FOXJ3
RAB11FIP4	13		LAMB1	6		LAMC2	5		COSM126710
RAB36	13		IGSF3	6		KIAA0226	5		COSM79872
RAET1E-AS1	13		INPP5B	6		LCN8	5		COSM70814
RALGAPA1	13		KIF19	6		KIAA0232	5		RIMKLA
RERE	13		LAMC1	6		LETM1	5		COSM125857
RFPL2	13		LPCAT2	6		KIAA0825	5		ZMYND12
RIMBP2	13		LATS2	6		LGR5	5		COSM73386
RIMS2	13		MCM3AP-AS1	6		IFT140	5		COSM111507
ROCK2	13		KIAA1456	6		IGHV4-28	5		PPCS
RPS6KA1	13		LRIG3	6		KIAA1377	5		CCDC30
RRP12	13		LDLR	6		LLGL2	5		COSM117850
RSF1	13		LRRC8E	6		KIAA1432	5		PPIH
RTTN	13		KIF3A	6		LOC100128682	5		YBX1
RUSC1	13		LTBP4	6		KIAA1551	5		COSM73318
RUVBL2	13		ITIH6	6		LOC101926954	5		COSM77041
SCN8A	13		IFI30	6		KIAA1614	5		COSM77042
SDCBP2	13		KIF3B	6		LOC101929327	5		COSM130260
SEC14L1	13		IGLVI-38	6		KIAA1755	5		CLDN19
SEC14L2	13		ITPKB	6		LOC644634	5		LEPRE1
SEC31B	13		KRT4	6		IGF1R	5		COSM111601
SECISBP2L	13		KIAA1009	6		LPCAT3	5		COSM71424
SETBP1	13		KRT78	6		KIF21A	5		COSM71425
SHROOM2	13		IL4R	6		LRFN5	5		COSM41494
SIGLEC10	13		KRTAP10-10	6		KIF2B	5		COSM118750
SLC1A2	13		LINC00910	6		LRRC6	5		C1orf50
SLC22A15	13		LOXHD1	6		KIF5A	5		COSM69921
SLC35B2	13		INTS12	6		LRRC8E	5		LOC100129924
SLC5A12	13		LPAR1	6		KIF5B	5		CCDC23
SLFN12L	13		IWS1	6		LY75-CD302	5		ERMAP
SLFN13	13		ILK	6		KIR2DS4	5		COSM70644
SLITRK2	13		INTS3	6		MAP2K3	5		ZNF691
SMCHD1	13		KIAA1024	6		KIR3DL3	5		COSM77159
SNAP47	13		JHDM1D	6		MAP4K1	5		SLC2A1
SOS2	13		KCNA6	6		KIRREL2	5		COSM78512
SPPL2B	13		LOC100133301	6		MARK4	5		COSM40609
ST3GAL3	13		LRIG1	6		KIRREL3	5		COSM83898
STAT6	13		LOC100294362	6		MBNL1	5		COSM40610
SUPT5H	13		KCNAB2	6		KLB	5		FAM183A
SYMPK	13		JPH3	6		KLHL3	5		COSM86386
TAF1B	13		LRRC61	6		EXD2	5		COSM86387
TAX1BP3	13		KIR3DL3	6		FOXN1	5		COSM86388
TBC1D22A	13		KCNJ16	6		FRMD1	5		EBNA1BP2
TCEB3B	13		KIT	6		FHOD3	5		WDR65
TCP1	13		LRRTM4	6		EVC2	5		COSM130204
TDRD5	13		LOC100996350	6		FAM175A	5		COSM107958
TEAD1	13		IPO8	6		GPC1	5		COSM33406
TFEB	13		LOC100996380	6		GPR56	5		C1orf210
TIAM2	13		IL16	6		FGF12	5		TIE1
TMPRSS9	13		LOC101926954	6		GPR61	5		COSM20553
TNIK	13		IQGAP1	6		ESPNL	5		COSM117611
TNXA	13		LOC101928006	6		F11	5		COSM109623
TOP3A	13		MAML3	6		HK3	5		COSM131817
TOPAZ1	13		KANK4	6		ENAH	5		COSM96233
TPTE2	13		IGHD3-16	6		FMN1	5		COSM95337
TRIM58	13		LOC285556	6		GRB10	5		COSM116749
TRIM66	13		KPNA1	6		HNRNPUL1	5		COSM131818
TRIP11	13		LOC349160	6		FUT9	5		MPL
TRPM4	13		KRT6A	6		FFAR3	5		COSM98296
TTC18	13		KANSL1L	6		FAM214A	5		COSM26072
TXNRD2	13		KRT74	6		FOXK1	5		COSM83900
UBASH3A	13		LOC401010	6		GRIK2	5		COSM27677
UBN1	13		MAST3	6		FARP1	5		COSM86964
UFSP2	13		LOC401052	6		GRIK3	5		COSM26355
UHRF1	13		MATN4	6		EPB41L4A	5		COSM28997
USP40	13		LOC642846	6		FXR1	5		CDC20
VPS13B	13		IK	6		FREM1	5		COSM119918
VPS39	13		KIAA1614	6		FLII	5		ELOVL1
WDR62	13		LOC645752	6		GNE	5		MED8
WNK2	13		LILRB4	6		FKBP5	5		COSM121185
WWC1	13		HLA-F-AS1	6		EPPK1	5		C1orf84
XIRP1	13		F8	6		GRM6	5		SZT2
YARS	13		FAM160B2	6		HLA-F-AS1	5		COSM123914
ZC3H13	13		FCHO1	6		FNBP1	5		KIAA0467
ZC3HAV1	13		GALNT11	6		ERVV-1	5		COSM87711
ZCWPW1	13		GIGYF2	6		FAM104A	5		COSM75120
ZFC3H1	13		HSP90AA1	6		HP	5		COSM128313
ZNF140	13		FCRL6	6		GSTO2	5		COSM51132
ZNF142	13		FUT5	6		HSF4	5		COSM80050
ZNF229	13		ETV3L	6		GABRA4	5		COSM123915
ZNF236	13		GAK	6		HTR2A	5		COSM123917
ZNF252P	13		FGD6	6		GTF3C1	5		COSM51594
ZNF45	13		FAXDC2	6		GDF5	5		COSM110956
ZNF462	13		GLS	6		GTPBP6	5		COSM71296
ZNF468	13		HOXA-AS3	6		ELP3	5		HYI
ZNF525	13		GLYR1	6		GALNS	5		COSM74965
ZNF772	13		HBS1L	6		ESCO2	5		PTPRF
ZNF804A	13		FAM182A	6		ESYT1	5		COSM22160
ZNRD1	13		FRZB	6		HIF1AN	5		COSM72349
ZSWIM2	13		FGFR3	6		FAM46C	5		COSM125680
AASDH	12		EXOC1	6		HIPK1	5		COSM40517
ABCA10	12		GOLGA8I	6		FNDC3B	5		COSM131053
ABCC5	12		HFM1	6		HIST1H2AD	5		COSM76120
ABHD2	12		FAM188B	6		FAM114A1	5		COSM22172
ABL1	12		HIRA	6		HIVEP1	5		COSM27006
ABL2	12		EXOC5	6		HAPLN1	5		COSM79029
ACHE	12		GALNT5	6		GLUD2	5		COSM108155
ADAMTS6	12		EXPH5	6		HAS2	5		COSM125681
ADCY4	12		ERLEC1	6		HKR1	5		COSM72350
ADNP2	12		FLG-AS1	6		HAUS7	5		COSM125682
AGBL5	12		HSP90B1	6		GNS	5		COSM120930
AGPAT1	12		GPER	6		FAM71D	5		KDM4A
AKNA	12		HRH1	6		FLYWCH1	5		COSM120931
AKNAD1	12		GPN1	6		GAPVD1	5		COSM110112
ALDH1B1	12		FAM149B1	6		GOLGB1	5		COSM128301
AMIGO3	12		EP300	6		ERICH1-AS1	5		COSM123887
ANAPC1	12		FAM90A1	6		GPBAR1	5		ST3GAL3
ANKRD18B	12		FAM20C	6		HDAC7	5		COSM76600
ANKRD24	12		FARP1	6		FBXO41	5		COSM72805
ANKRD6	12		FLRT3	6		FAM126B	5		COSM72806
ANO3	12		EPHA4	6		FER	5		ARTN
ANO9	12		GPR123	6		HDC	5		IPO13
AOX1	12		FXYD3	6		HNRNPH3	5		COSM123769
APOBR	12		EXT1	6		FOLH1	5		COSM39448
ASB18	12		HELZ	6		HOXD8	5		COSM116801
ASCC2	12		GPR125	6		GCLC	5		DPH2
ASPH	12		HEPHL1	6		GPR112	5		COSM79753
ATG4B	12		GPR179	6		HEATR8-TTC4	5		ATP6V0B
ATG9A	12		HIP1R	6		HSD17B3	5		COSM33407
ATP5SL	12		FAM47A	6		FOS	5		B4GALT2
ATP6V0A2	12		EPHA8	6		GPR116	5		COSM127415
ATP6V1B2	12		FMO3	6		FOXJ3	5		COSM73800
ATXN1	12		HIST1H2BO	6		HSPH1	5		SLC6A9
ATXN2L	12		EPX	6		HEG1	5		CCDC24
ATXN7L1	12		HK1	6		FRMPD1	5		COSM118556
BACE1	12		GRIN2B	6		HELZ	5		KLF17
BAZ1B	12		HKR1	6		EXPH5	5		COSM116309
BCL9	12		FNDC3B	6		FAM86C1	5		DMAP1
BDNF	12		HLA-DPB1	6		GANAB	5		KIAA1425
BIN3	12		GRK4	6		DNASE2	5		COSM122594
BMP3	12		ERVV-1	6		DENND1A	5		COSM122896
BPTF	12		FOXM1	6		CHD1	5		ERI3
BRD4	12		GAPVD1	6		CHFR	5		COSM69243
C11orf16	12		ERAP2	6		CCDC110	5		COSM70643
C12orf60	12		FBF1	6		CCND2	5		COSM51312
C14orf159	12		FOXN1	6		DPYD	5		hsa-mir-5584
C1QTNF1	12		HOXB1	6		CLCN1	5		RNF220
C7orf43	12		FREM1	6		EIF4ENIF1	5		TMEM53
CAND2	12		FBXO38	6		CLCNKB	5		COSM80661
CAPRIN2	12		FAM47C	6		DHX35	5		C1orf228
CASP10	12		GDAP2	6		CLEC17A	5		U5F
CASZ1	12		GUCY2C	6		CCDC66	5		U5Ds
CCDC37	12		GBE1	6		CLEC4M	5		KIF2C
CCDC50	12		D2HGDH	6		DOCK5	5		COSM71343
CCS	12		DNAH1	6		CLIP4	5		RPS8
CCT6B	12		DHTKD1	6		DZIP1	5		U39_U55
CD163L1	12		CLTC	6		CCP110	5		U40_U46
CD99	12		CCDC37	6		CHD3	5		COSM80470
CDH24	12		CNTNAP2	6		CNN2	5		U38a
CDRT1	12		CLNK	6		DDX58	5		U38b
CEACAM18	12		CNTNAP5	6		CCT6B	5		BEST4
CEACAM20	12		CDH13	6		DHRS12	5		COSM69816
CEP120	12		CCDC15	6		CD22	5		PLK3
CGNL1	12		DNM1	6		CELA3B	5		COSM125445
CHAT	12		CCDC8	6		COL2A1	5		COSM83901
CHD4	12		CENPJ	6		DMTN	5		BTBD19
CHRNA4	12		CGNL1	6		COL4A1	5		PTCH2
CHSY1	12		DCLRE1C	6		CEP290	5		COSM95102
CILP	12		CCDC88C	6		CCDC146	5		COSM48713
CMAHP	12		DGKK	6		CERS2	5		COSM22139
CNOT1	12		CHAF1A	6		COL4A5	5		COSM95103
COL14A1	12		DIAPH3	6		DOK7	5		COSM40513
CPZ	12		COL19A1	6		COL7A1	5		COSM95104
CRB2	12		DLEC1	6		DSE	5		COSM51618
CTSH	12		COL1A1	6		CDC42BPA	5		COSM22136
CYFIP2	12		CCDC111	6		ECI1	5		COSM95105
CYP4A22	12		COL25A1	6		CPSF6	5		COSM79262
CYTH2	12		CLASRP	6		EGF	5		COSM95106
DAAM2	12		CCM2	6		CRLS1	5		COSM22132
DAGLA	12		DPH1	6		EIF2AK4	5		COSM48714
DAXX	12		CCT7	6		CROCC	5		EIF2B3
DCBLD2	12		EHBP1L1	6		DDX17	5		COSM79780
DCP1B	12		COL6A6	6		ELN	5		HECTD3
DCP2	12		DCBLD2	6		DDX60	5		COSM71037
DFNB31	12		CORO7	6		CRTC3	5		UROD
DGCR14	12		DDR1	6		DGKH	5		COSM130089
DGCR6	12		CPXM2	6		CDH1	5		COSM126528
DHRS4L2	12		DDX60	6		DHRS4L2	5		ZSWIM5
DHTKD1	12		CRAT	6		CSNK1G1	5		COSM128600
DMXL1	12		DGKZ	6		DHX37	5		AL359540.2
DMXL2	12		CD248	6		CTDP1	5		HPDL
DNMT3B	12		DIAPH2	6		DISP2	5		MUTYH
DSP	12		CRIM1	6		CTNND1	5		TOE1
DTHD1	12		DICER1	6		DLK2	5		COSM40712
DUSP27	12		CD72	6		CDH9	5		COSM81803
ECE2	12		DIS3	6		DNA2	5		TESK2
ECHDC3	12		CRY2	6		CXCR2	5		COSM21136
EFHB	12		DLGAP2	6		CEP170	5		COSM76707
EFHC1	12		CD81	6		CCBL2	5		COSM658
ELN	12		CDHR2	6		CEP68	5		CCDC163P
ENDOV	12		CTCF	6		CDK11A	5		MMACHC
EPB41L4B	12		CDK12	6		DNMT3B	5		PRDX1
ERF	12		CTSH	6		CDK12	5		AKR1A1
EVPL	12		CEACAM20	6		DOCK4	5		NASP
EXOC5	12		CHFR	6		DAB1	5		COSM71779
FAM129B	12		CLCN5	6		DOK3	5		CCDC17
FAM160A2	12		CUL9	6		CDK14	5		COSM86396
FAM160B2	12		DOPEY2	6		DPP6	5		COSM115915
FAM166B	12		CWF19L1	6		DAGLA	5		GPBP1L1
FAM189A1	12		DPP3	6		DPYSL2	5		COSM79916
FAM214A	12		CHL1	6		DAGLB	5		TMEM69
FASN	12		CLIP2	6		CCDC73	5		COSM73021
FBF1	12		EIF4G3	6		DALRD3	5		IPP
FER1L5	12		EIF2AK4	6		EBF3	5		COSM71181
FFAR3	12		ELAVL1	6		DAP	5		MAST2
FGD6	12		CYP4A22	6		EDEM3	5		COSM71577
FRMPD1	12		C16orf62	6		DAPK1	5		COSM48550
GAK	12		ANKS6	6		EFTUD1	5		KIAA0807
GALNT18	12		ARHGAP10	6		CCDC18	5		COSM98932
GATS	12		ARHGAP33	6		EGR4	5		COSM48551
GJA4	12		BRWD3	6		CCDC88A	5		COSM71580
GJB5	12		AAK1	6		EHHADH	5		COSM75367
GRM7	12		C2orf42	6		CHD8	5		COSM609
GTF3C1	12		ANAPC1	6		EIF2B5	5		COSM75370
HAPLN3	12		ALPK3	6		DCTN2	5		COSM98933
HCCAT3	12		ARHGEF10L	6		CDKL1	5		COSM48552
HDAC5	12		ANO4	6		DBT	5		PIK3R3
HDAC9	12		ABCC11	6		C1orf101	5		TSPAN1
HDLBP	12		C10orf105	6		ALAS2	5		COSM81850
HECW1	12		ADAMTS20	6		C6orf118	5		POMGNT1
HECW2	12		C1orf127	6		ATXN7L3B	5		COSM125497
HHAT	12		ANGEL1	6		ASCC2	5		COSM72250
HIC2	12		ABCA2	6		APOL5	5		COSM73913
HIPK1	12		ARHGEF3	6		C21orf128	5		COSM51134
HIST1H2BO	12		CAMTA2	6		AQR	5		RAD54L
HJURP	12		ADAMTS6	6		CACNA1B	5		COSM78388
IFT172	12		AGFG1	6		B4GALT3	5		COSM131054
IGHG4	12		ACOT11	6		CAST	5		COSM21736
IGHVII-43-1	12		ANO10	6		BABAM1	5		COSM76156
IL17RC	12		ARL5C	6		C10orf90	5		COSM71491
IL4R	12		ANO7	6		ALG9	5		LRRC41
INPP5B	12		ANKRD13A	6		C1orf173	5		COSM71492
INTS3	12		ACCS	6		ADAM28	5		COSM32477
ITGAX	12		ARNTL	6		ABAT	5		COSM124192
ITGB2	12		AP3B1	6		BAHCC1	5		UQCRH
ITIH4	12		ARSD	6		C9orf84	5		NSUN4
KANK1	12		C1orf101	6		ADAMTS16	5		COSM36844
KCTD19	12		ANKRD17	6		ATP6V1B2	5		FAAH
KIAA0232	12		A2M	6		ARFRP1	5		COSM74571
KIAA1804	12		ADAMTSL3	6		ATRN	5		COSM115846
KIF16B	12		ACO1	6		BAIAP3	5		COSM33017
KIF4B	12		ASXL2	6		ALG11	5		DMBX1
KIRREL3	12		AMIGO3	6		ARHGAP12	5		COSM81095
KLC1	12		ATG9A	6		ACVR1C	5		KNCN
KLF12	12		CALCR	6		ARHGAP20	5		COSM118764
KLHL38	12		ATN1	6		C16orf71	5		MKNK1
KNTC1	12		BAZ2A	6		BBS9	5		COSM48567
KPRP	12		ADCY3	6		ASMTL	5		COSM48568
KRT71	12		BCL2L11	6		BCAT2	5		MOB3C
KRT83	12		ATP11C	6		ASPM	5		COSM83903
L1TD1	12		BCOR	6		BCKDHA	5		ATPAF1
LARP1B	12		ATP13A2	6		ATG16L1	5		ATPAF1-AS1
LARS	12		BDP1	6		ADAMTS18	5		KIAA0494
LCLAT1	12		ATP13A4	6		ABCC10	5		COSM122468
LEPROT	12		BRAT1	6		BCL7A	5		CYP4B1
LOC100288778	12		ATP2A2	6		ADNP	5		COSM126643
LOC101929455	12		BRD8	6		BCL9	5		COSM108395
LOC285556	12		ATP6V1B1	6		CACHD1	5		COSM127764
LPAR1	12		BRMS1	6		BCLAF1	5		CYP4A11
LRCH4	12		ATP6V1B2	6		CACNA1D	5		COSM74319
LRP4-AS1	12		BTAF1	6		BCOR	5		COSM108507
LRP6	12		ATP8A2	6		AKNAD1	5		COSM106662
LRRIQ3	12		BUD13	6		ADAMTS4	5		COSM122466
LRRN1	12		ATP8B1	6		ALDH1A3	5		COSM70377
LTBP4	12		ABL2	6		ACADL	5		CYP4X1
LYN	12		ATP8B3	6		APBB1	5		COSM74322
MAGEC3	12		C14orf159	6		AMIGO3	5		COSM127766
MAGEE1	12		ADCY5	6		CBFA2T2	5		CYP4Z1
MAML1	12		C17orf80	6		ARHGAP5	5		COSM107302
MAML2	12		ANKRD31	6		ASB14	5		CYP4A22
MAP2	12		ABCB9	6		AMPH	5		COSM122467
MAP3K19	12		ACSL1	6		C10orf40	5		COSM108479
MAPKBP1	12		ADAM9	6		ARHGEF10	5		COSM108236
MAST4	12		AXIN1	6		C10orf71	5		COSM50310
MCC	12		C20orf26	6		AFF4	5		PDZK1IP1
MDGA1	12		ACSL6	6		C12orf43	5		COSM95302
MDGA2	12		AKAP13	6		ARHGEF11	5		TAL1
MED1	12		B3GNT5	6		C17orf77	5		STIL
MEG3	12		CA6	6		AGAP1	5		COSM108794
MEP1A	12		ACAN	6		ADAM10	5		COSM129468
METTL4	12		ALDH3A1	6		BOC	5		CMPK1
MLH1	12		B4GALNT3	6		ABCA9	5		COSM70211
MRC2	12		AMPD3	6		ARHGEF18	5		COSM123221
[truncated: 54,587 more rows]
